# Supplementary material for: Self-motivated effects of teachers’ supportive behaviors on students’ intentions of online continuous learning -- based on educational digital transformation
Source: PLoS One. 2025 Jun 5;20(6):e0324731. doi: 10.1371/journal.pone.0324731 (PMC12140433; doi:10.1371/journal.pone.0324731)
Supplement: S1 Data — (CSV) [file pone.0324731.s001.csv]

Q1	Q2_Choice1	Q2_Choice2	Q2_Choice3	Q2_Choice4	Q2_Choice5	Q2_Choice6	Q2_Choice7	Q2_Choice8	Q2_Choice9	Q2_Choice10	TIS1	TIS2	TIS3	TIS4	TIS5	PE1	PE2	PE3	PE4	PE5	TKS1	TKS2	TKS3	TKS4	TKS5	PU1	PU2	PU3	PU4	PU5	TSS1	TSS2	TSS3	TSS4	TSS5	FE1	FE2	FE3	FE4	FE5	WCL1	WCL2	WCL3	WCL4	WCL5	PC1	PC2	PC3	PC4
1	1	0	0	0	0	0	0	0	0	0	2	2	2	2	2	2	2	2	2	2	2	2	2	2	2	2	2	2	2	2	2	2	2	2	2	2	2	2	2	2	2	2	2	2	2	2	2	2	2
1	1	1	0	0	0	0	0	0	0	0	1	1	1	1	2	2	2	2	2	2	2	2	2	2	2	2	2	2	2	2	2	2	2	2	2	2	2	2	2	2	2	2	2	2	2	2	2	2	2
1	1	0	0	0	1	0	0	0	0	0	2	2	2	2	2	2	2	2	2	2	2	3	2	2	2	2	2	2	2	2	2	2	2	2	2	2	2	2	2	2	2	2	2	2	2	2	2	2	2
1	1	0	0	0	0	0	0	0	0	0	2	2	2	2	2	2	2	2	2	2	2	2	2	2	2	2	2	2	2	2	2	2	2	2	2	3	3	3	3	3	3	3	3	3	3	3	3	3	3
1	1	0	1	0	0	0	0	0	0	0	2	2	2	2	2	2	2	2	2	2	2	2	2	2	2	2	2	2	2	2	2	2	2	2	2	2	2	2	2	2	2	2	2	2	2	1	1	1	1
1	1	0	0	0	0	0	0	0	0	0	4	4	4	4	4	3	3	4	3	3	3	3	3	4	3	3	4	3	3	4	3	5	3	3	3	3	4	3	4	3	2	3	4	4	3	3	3	3	4
1	1	0	0	0	1	0	0	0	0	0	3	3	3	3	3	3	3	3	3	3	3	3	3	3	3	3	3	3	3	3	3	3	3	3	3	3	3	3	3	3	3	3	3	3	3	3	3	3	3
1	1	0	0	0	1	0	0	0	0	0	3	3	3	3	3	3	3	3	3	3	3	3	3	3	3	3	3	3	3	3	3	3	3	3	3	3	3	3	3	3	3	3	3	3	3	5	5	2	5
1	1	0	0	0	1	0	0	0	0	0	4	4	4	4	4	3	3	3	3	3	4	4	4	4	4	4	4	4	4	4	4	4	4	4	4	4	4	4	4	4	4	4	4	4	4	4	4	4	4
1	0	0	0	0	0	0	0	0	1	0	3	3	3	3	3	3	3	3	3	3	3	3	3	3	3	3	3	3	3	3	3	3	3	3	3	3	3	3	3	3	3	3	3	3	3	5	5	5	4
1	1	0	0	0	1	0	0	0	1	0	4	5	5	4	5	3	3	2	2	3	4	5	5	5	5	4	5	5	5	5	3	3	4	5	4	4	5	4	5	5	5	5	5	5	5	4	3	4	5
1	1	0	0	0	1	0	0	0	0	0	4	4	4	4	4	3	3	4	5	5	4	4	4	4	5	4	4	4	4	4	4	4	4	4	4	4	4	4	4	4	4	4	4	4	4	1	1	4	1
1	0	1	1	0	0	0	0	0	1	0	4	4	4	4	4	3	3	4	3	3	3	5	5	5	5	4	4	4	4	4	4	3	5	4	5	3	3	4	4	4	3	3	3	3	3	4	4	4	2
1	1	0	0	0	0	0	0	0	0	0	3	3	3	3	3	3	3	3	3	3	3	3	3	3	3	3	3	3	3	3	3	3	3	3	3	3	3	3	3	3	3	3	3	3	3	2	2	2	2
1	1	0	0	0	1	0	0	0	0	0	3	3	4	3	3	4	3	4	4	4	3	4	3	3	4	4	4	4	4	4	3	3	4	5	4	3	3	3	3	3	4	4	4	4	4	5	5	6	6
1	1	0	0	0	1	0	0	0	0	0	1	4	1	4	1	4	3	4	4	4	3	4	4	4	4	4	3	4	3	4	2	2	4	3	4	4	4	3	4	4	4	5	5	4	5	4	4	5	4
1	0	0	0	0	0	0	0	0	1	0	4	4	4	4	4	4	3	5	4	4	5	5	5	5	5	5	4	4	4	4	4	4	4	4	4	4	4	4	4	4	5	4	4	4	4	4	4	4	4
1	1	0	1	0	1	0	0	0	0	0	6	6	6	6	6	5	3	6	5	4	5	5	3	4	5	4	6	3	5	4	6	4	5	4	5	3	4	4	4	6	4	4	6	4	5	5	5	4	5
1	1	0	0	0	1	0	0	0	0	0	4	3	4	4	5	3	4	3	4	4	4	4	4	3	4	3	4	4	4	4	3	3	3	3	3	3	3	3	3	3	4	4	4	4	4	4	3	4	3
1	0	1	1	1	1	1	0	0	0	0	6	6	7	7	7	3	4	3	3	3	6	6	7	7	7	7	4	4	6	7	6	7	7	7	6	7	5	5	5	5	4	5	4	5	5	5	5	4	4
1	1	0	0	0	0	0	0	0	0	0	4	4	4	4	4	4	4	4	4	4	4	4	4	4	4	4	4	4	4	4	4	4	4	4	4	4	4	4	4	4	4	4	4	4	5	3	3	3	3
1	1	0	0	0	0	0	0	0	0	0	4	4	4	4	4	4	4	4	4	4	4	4	4	4	4	5	4	4	4	4	4	4	4	4	4	4	4	4	4	4	4	4	4	4	4	4	4	4	4
1	0	0	0	0	1	0	0	0	0	0	4	4	4	4	4	4	4	4	4	4	4	4	4	4	4	4	4	4	4	4	4	4	4	4	4	4	4	4	4	4	4	4	4	4	4	4	4	4	4
1	1	0	0	0	0	0	0	0	0	0	4	4	4	4	4	4	4	4	4	4	4	4	4	4	4	4	4	4	4	4	4	4	4	4	4	4	4	4	4	4	4	4	4	4	4	4	4	4	4
1	0	0	0	0	1	0	0	0	0	0	6	6	6	6	6	4	4	4	4	4	4	4	4	4	4	4	4	4	4	4	4	4	5	6	7	7	7	6	6	6	6	6	6	6	6	4	4	4	4
1	0	0	0	0	1	0	0	0	0	0	4	4	4	4	4	4	4	4	4	4	4	4	4	4	4	4	4	4	4	4	4	4	4	4	4	4	4	4	4	4	4	4	4	4	4	4	4	4	4
1	1	0	0	0	0	0	0	0	0	0	4	4	4	4	4	4	4	4	4	4	4	4	4	4	5	4	4	4	4	4	4	4	4	4	4	4	4	4	4	4	4	4	4	4	4	4	4	4	4
1	0	0	0	0	1	0	0	0	0	0	7	6	6	6	6	4	4	4	4	5	5	5	6	6	5	5	5	6	6	6	6	6	6	6	6	2	2	2	2	4	5	5	6	5	6	5	5	5	4
1	1	0	0	0	0	0	0	0	0	0	4	4	4	4	4	4	4	4	4	4	4	4	4	4	4	4	4	4	4	4	4	4	4	4	4	4	4	4	4	4	4	4	4	4	4	5	4	4	4
1	1	0	0	0	1	0	0	0	0	0	4	4	4	4	4	4	4	4	4	4	4	4	4	4	4	4	4	4	4	4	4	4	4	4	4	4	4	4	4	4	4	4	4	4	4	4	4	4	4
1	1	0	0	0	1	0	0	0	0	0	4	4	4	4	4	4	4	4	4	4	4	4	4	4	4	4	4	4	4	4	4	4	4	4	4	4	4	4	4	4	4	4	4	4	4	4	4	4	4
1	1	0	1	0	1	0	0	0	0	0	4	4	4	4	4	4	4	4	4	4	4	4	4	4	4	4	4	4	4	4	4	4	4	4	4	5	5	5	5	5	5	5	5	5	5	6	6	6	6
1	0	0	1	0	1	0	0	0	0	0	1	2	1	1	1	4	4	4	4	4	2	3	3	3	2	2	2	2	3	2	2	3	2	2	3	2	2	2	2	2	2	2	2	2	2	2	2	2	2
1	0	0	0	0	0	0	0	0	1	0	4	4	4	4	4	4	4	4	4	4	4	4	4	4	4	4	4	4	4	4	4	4	4	4	4	4	4	4	4	4	4	4	4	4	4	4	4	4	4
1	1	0	0	0	1	0	0	0	0	0	4	4	4	4	4	4	4	4	4	4	4	4	4	4	4	4	4	4	4	4	4	4	4	4	4	4	4	4	4	4	4	4	4	4	4	4	4	4	4
1	1	0	0	0	0	0	0	0	0	0	4	4	4	4	4	4	4	4	4	4	4	4	4	4	4	4	4	4	4	4	4	4	4	4	4	4	4	4	4	4	4	4	4	4	4	4	4	4	4
1	1	0	0	0	0	0	0	0	0	0	3	4	4	4	4	4	4	4	4	4	4	4	4	4	4	4	4	4	4	4	4	4	4	4	4	4	4	4	4	4	4	4	4	4	4	4	4	4	4
1	0	0	1	0	1	0	0	0	0	0	4	4	4	4	4	4	4	4	4	4	5	5	5	5	5	4	4	5	5	5	5	5	5	5	5	5	5	5	5	5	5	5	5	5	5	6	6	6	6
1	1	0	0	0	1	0	0	0	0	0	4	4	4	4	4	4	4	4	4	4	4	4	4	4	4	4	4	4	4	4	4	4	4	4	4	4	4	4	4	4	4	4	4	4	4	4	4	4	4
1	0	0	0	0	0	0	0	1	0	0	4	4	4	4	4	4	4	4	4	4	4	4	4	4	4	4	4	4	4	4	4	4	4	4	4	4	4	4	4	4	4	4	4	4	4	4	4	4	4
1	1	0	0	0	1	0	0	0	0	0	4	4	4	4	4	4	4	4	4	4	4	4	4	4	4	4	4	4	4	4	4	4	4	4	4	4	4	4	4	4	4	4	4	4	4	4	4	4	4
1	1	0	0	0	0	0	0	0	0	0	4	4	4	4	4	4	4	4	4	4	4	4	4	4	4	4	4	4	4	4	4	4	4	4	4	4	4	4	4	4	4	4	4	4	4	4	4	4	4
1	1	0	0	0	1	0	0	0	0	0	4	4	4	4	4	4	4	4	4	4	4	4	4	4	4	4	4	4	4	4	4	4	4	4	4	4	4	4	4	4	4	4	4	4	4	4	4	4	4
1	0	0	0	0	1	0	0	0	0	0	4	4	4	4	4	4	4	4	4	4	4	4	4	4	4	4	4	4	4	4	4	4	4	4	4	4	4	4	4	4	4	4	4	4	4	4	4	4	4
1	0	0	0	0	0	0	0	0	1	0	4	4	4	4	4	4	4	4	4	4	4	4	4	4	4	4	4	4	4	4	4	4	4	4	4	4	4	4	4	4	4	4	4	4	4	1	1	1	1
1	1	0	0	0	1	0	0	0	0	0	4	4	4	4	4	4	4	4	4	4	4	4	4	4	4	4	4	4	4	4	4	4	4	4	4	4	4	4	4	4	4	4	4	4	4	7	7	7	7
1	1	0	0	0	1	0	0	0	0	0	5	5	6	5	5	4	4	4	4	4	5	5	5	5	5	5	4	5	5	4	4	5	4	5	4	5	5	4	5	4	5	4	5	5	4	1	1	1	1
1	1	0	0	0	1	0	0	0	0	0	3	3	3	3	3	4	4	4	4	4	4	4	4	4	4	4	4	4	4	4	4	4	4	4	4	4	4	4	4	4	4	4	4	4	4	4	4	4	4
1	1	0	0	0	1	0	0	0	0	0	4	4	4	4	4	4	4	4	4	4	4	4	4	4	4	4	4	4	4	4	4	4	4	4	4	4	4	4	4	4	4	4	4	4	4	4	4	4	4
1	1	0	0	0	0	0	0	0	0	0	4	4	4	4	4	4	4	4	4	4	4	4	4	4	4	4	4	4	4	4	4	4	4	4	4	4	4	4	4	4	4	4	4	4	4	4	4	4	4
1	1	0	0	0	1	0	0	0	0	0	4	4	4	4	4	4	4	4	4	4	4	4	4	4	4	4	4	4	4	4	4	4	4	4	4	4	4	4	4	4	4	4	4	4	4	5	4	4	4
1	0	0	0	0	1	0	0	0	0	0	5	5	5	5	5	4	4	4	4	4	5	5	5	5	5	5	5	5	5	5	5	5	5	5	5	5	5	5	5	5	5	5	5	5	5	5	5	5	5
1	1	0	0	0	0	0	0	0	0	0	4	4	4	4	4	4	4	4	4	4	4	4	4	4	4	4	4	4	4	4	4	4	4	4	4	4	4	4	4	4	4	4	4	4	4	3	3	4	3
1	1	0	0	0	1	0	0	0	1	0	4	4	4	4	4	4	4	4	4	4	4	4	4	4	4	4	4	4	4	4	4	4	4	4	4	4	4	4	4	4	4	4	4	4	4	4	4	4	4
1	1	0	0	0	0	0	1	0	0	0	4	4	4	4	4	4	4	4	4	4	4	4	4	4	4	4	4	4	4	4	4	4	4	4	4	4	4	4	4	4	4	4	4	4	4	4	4	4	4
1	1	0	0	0	1	0	0	0	0	0	4	4	4	4	4	4	4	4	4	4	4	4	4	4	4	5	4	4	4	4	3	4	4	4	4	4	4	4	4	4	4	4	4	4	5	4	4	4	4
1	1	0	0	0	0	0	0	0	1	0	4	4	4	4	4	4	4	4	4	4	4	5	4	4	4	4	4	4	4	4	4	4	4	4	4	4	4	4	4	4	4	4	4	4	4	4	4	4	4
1	1	0	0	0	1	0	0	0	0	0	4	4	4	4	4	4	4	4	4	4	4	4	4	4	4	4	4	4	4	4	4	4	4	4	4	4	4	4	4	4	4	4	4	4	4	7	7	7	7
1	0	0	0	0	1	0	0	0	0	0	4	4	4	4	4	4	4	4	4	4	4	4	4	4	4	4	4	4	4	4	4	4	4	4	4	4	4	4	4	4	4	4	4	4	4	4	4	4	4
1	1	0	0	0	1	0	0	0	0	0	4	4	4	4	4	4	4	4	4	4	4	4	4	4	4	4	4	4	4	4	4	4	4	4	4	4	4	4	4	4	4	4	4	4	4	4	4	4	4
1	1	0	0	1	1	0	0	0	0	0	4	4	4	4	4	4	4	4	4	4	4	4	4	4	4	4	4	4	4	4	4	4	4	4	4	4	4	4	4	4	4	4	4	4	4	4	4	4	4
1	0	1	0	0	0	0	0	0	0	0	4	4	4	4	4	4	4	4	4	4	4	4	4	4	4	4	4	4	4	4	4	4	4	4	4	4	4	4	4	4	4	4	4	4	4	4	4	4	4
1	1	0	0	1	1	1	0	0	0	0	5	5	5	5	5	4	4	4	4	4	4	4	5	4	4	5	4	4	5	4	4	5	4	4	4	5	4	4	5	5	4	4	3	4	4	4	4	4	4
1	1	0	0	0	1	0	0	0	0	0	4	4	4	4	4	4	4	4	4	4	4	4	4	4	4	4	4	4	4	4	4	4	4	4	4	4	4	4	4	4	4	4	4	4	4	4	4	4	4
1	1	0	0	0	1	0	0	0	0	0	4	4	4	4	4	4	4	4	4	3	4	4	4	4	4	4	4	4	4	4	4	4	4	4	4	4	4	4	4	4	4	4	4	4	4	4	4	4	5
1	1	0	0	0	0	0	0	0	0	0	7	7	7	7	7	4	4	4	4	4	4	4	4	4	4	5	5	5	5	5	5	5	5	5	5	5	5	5	5	5	5	5	5	5	5	4	4	4	4
1	0	0	0	0	0	0	0	1	0	0	6	6	6	6	6	4	4	4	4	4	5	5	5	5	5	5	5	5	5	5	4	5	5	5	5	4	4	4	4	4	5	5	5	5	5	6	6	6	6
1	0	0	0	0	1	0	0	0	1	0	7	7	7	7	7	4	4	7	7	7	7	7	7	7	7	7	7	7	7	7	7	7	7	7	7	7	7	7	7	7	7	7	7	7	7	7	7	7	7
1	1	0	0	0	0	0	0	0	0	0	4	4	4	4	4	4	4	4	4	4	4	4	4	4	4	4	4	4	4	4	4	4	4	4	4	4	4	4	4	4	4	4	4	4	4	4	4	4	4
1	1	0	0	0	0	0	0	0	0	0	5	6	5	5	5	4	4	4	4	4	4	5	5	5	5	5	5	4	4	4	4	4	6	5	5	6	5	5	5	5	4	5	5	5	5	5	2	3	3
1	1	0	0	0	0	0	0	0	0	0	4	4	4	4	4	4	4	4	4	4	4	4	4	4	4	4	4	4	4	4	4	4	4	4	4	4	4	4	4	4	4	4	4	4	4	4	4	4	4
1	0	0	1	0	1	0	0	0	0	0	4	4	4	4	4	4	4	4	4	4	6	6	6	6	6	5	5	5	5	5	7	7	7	7	7	7	7	7	7	7	7	7	7	7	7	1	1	1	1
1	1	0	0	0	0	0	0	0	0	0	5	5	4	5	5	4	4	4	4	4	4	4	4	4	4	4	4	4	4	4	4	4	4	4	4	4	4	4	4	4	4	4	4	4	4	4	4	4	4
1	1	0	0	0	0	0	0	0	0	0	4	4	4	4	4	4	4	4	4	4	4	4	4	4	4	4	4	4	4	4	4	4	4	4	4	4	4	4	4	4	4	4	4	4	4	4	4	4	4
1	0	0	0	0	0	0	0	1	0	0	4	3	4	4	3	4	4	3	5	5	4	4	4	5	4	4	5	5	5	6	5	5	4	5	4	5	4	5	5	4	5	5	4	5	5	4	5	5	5
1	1	0	0	0	1	0	0	0	0	0	1	1	1	1	1	4	4	6	4	7	1	1	1	4	4	4	4	4	4	4	1	1	1	4	4	1	1	1	4	1	1	1	1	1	1	1	4	1	1
1	1	0	0	0	1	0	0	0	1	0	4	4	4	4	4	4	4	4	4	4	4	4	4	4	4	4	4	4	4	4	4	4	4	4	4	4	4	4	4	4	4	4	4	4	4	4	4	4	4
1	1	0	0	0	1	0	0	0	0	0	4	5	5	5	5	4	4	4	4	4	4	4	4	4	4	4	4	4	4	4	4	4	4	4	4	4	4	4	4	4	4	4	4	5	5	4	4	4	4
1	1	0	1	0	1	0	0	0	0	0	5	4	4	4	4	4	4	4	4	4	4	4	4	4	4	4	4	4	4	4	4	4	4	4	4	4	4	4	4	4	4	4	4	5	5	2	2	2	2
1	1	0	0	1	1	0	0	0	0	0	4	4	4	4	4	4	4	4	4	4	4	4	4	4	4	4	4	4	4	4	4	4	4	5	4	5	6	5	6	6	6	5	5	5	6	4	4	4	4
1	1	0	0	0	1	1	0	0	0	0	5	5	5	4	4	4	4	5	4	3	4	4	4	6	6	4	4	5	5	4	4	4	4	4	4	4	4	4	4	4	4	4	4	4	4	5	4	2	5
1	0	0	0	0	1	0	0	0	0	0	4	4	4	4	4	4	4	4	4	4	4	4	4	4	4	4	4	4	4	4	4	4	4	4	4	4	4	4	4	4	4	4	4	4	4	4	4	4	4
1	1	0	0	0	0	0	0	0	0	0	5	5	5	5	5	4	4	4	4	4	4	4	4	4	4	4	4	4	4	4	4	4	4	4	4	4	4	4	4	4	4	4	4	4	4	4	4	4	4
1	1	0	0	0	1	0	0	0	0	0	4	4	4	4	4	4	4	4	4	4	4	4	4	4	4	4	4	4	4	4	4	4	4	4	4	4	4	4	4	4	4	4	4	4	4	4	4	4	4
1	0	0	0	0	1	0	0	0	0	0	4	4	4	4	4	4	4	4	4	4	4	4	4	4	4	4	4	4	4	4	5	5	5	5	5	4	4	4	4	4	3	3	3	3	3	4	4	4	4
1	1	0	0	0	0	0	0	0	1	0	4	5	5	5	5	4	4	5	4	5	4	5	5	5	5	5	5	5	5	5	5	5	5	5	6	5	6	6	5	5	6	6	7	6	6	5	5	5	5
1	1	0	0	0	0	0	0	0	0	0	4	4	4	4	4	4	4	4	4	4	4	4	4	4	4	4	4	4	4	4	4	4	4	4	4	4	4	4	4	4	4	4	4	4	4	4	4	4	4
1	1	0	0	0	0	0	0	0	0	0	4	4	4	4	4	4	4	4	4	4	4	4	4	4	4	4	4	4	4	4	4	4	4	4	4	4	4	4	4	4	4	4	4	4	4	7	7	7	7
1	1	0	0	0	1	0	0	0	0	0	7	7	7	7	7	4	4	4	4	4	7	7	7	7	7	5	5	5	5	5	7	7	7	7	7	4	4	4	4	4	5	5	5	5	5	4	4	4	4
1	1	0	0	0	1	0	0	0	0	0	5	5	5	5	5	4	4	4	4	4	5	5	5	5	5	4	4	4	4	4	5	5	5	5	5	4	4	4	4	4	4	4	4	4	4	4	4	4	4
1	1	0	0	0	1	1	0	0	0	0	4	4	4	4	4	4	4	4	4	4	4	4	4	4	4	4	4	4	4	4	4	4	4	4	4	4	4	4	4	4	4	4	4	4	4	4	4	4	4
1	0	0	0	0	1	0	0	0	0	0	5	5	5	5	5	4	4	4	4	4	5	5	5	5	5	4	4	4	4	4	4	4	5	5	4	4	4	4	4	4	4	4	4	4	4	4	4	4	4
1	1	0	0	0	1	0	0	0	0	0	4	4	4	4	4	4	4	4	4	4	4	4	4	4	4	4	4	4	4	4	4	4	4	4	4	4	4	4	4	4	4	4	4	4	4	4	1	4	4
1	1	0	1	1	1	1	0	1	0	0	4	5	5	5	5	4	4	4	4	4	5	5	5	5	5	5	5	5	5	5	4	4	5	5	4	4	4	4	4	4	5	5	5	5	5	3	3	3	5
1	0	0	0	0	1	0	0	0	0	0	7	7	7	7	7	4	4	4	4	4	7	7	5	7	7	4	4	4	4	4	4	4	4	4	4	4	4	4	4	4	4	4	4	4	4	4	4	4	4
1	1	0	1	1	1	0	0	0	0	0	7	7	7	7	7	4	4	6	6	6	7	7	7	7	7	4	4	5	5	5	5	5	5	5	5	5	5	5	5	5	5	5	5	5	5	1	1	3	3
1	1	0	0	0	1	0	0	0	0	0	3	3	3	3	3	4	4	4	4	4	3	3	3	3	3	4	4	4	4	4	2	2	2	2	2	3	3	3	3	3	3	3	3	3	3	3	3	3	3
1	1	0	0	0	1	0	0	0	0	0	4	4	4	4	4	4	4	4	4	4	5	5	5	5	5	4	4	4	4	4	5	5	5	5	5	5	5	5	5	5	5	5	5	5	5	4	5	5	5
1	0	0	0	0	1	0	0	0	1	0	4	4	4	4	4	4	4	4	4	4	4	4	4	4	4	4	4	4	4	4	4	4	4	4	4	4	4	4	4	4	4	4	4	4	4	4	4	4	4
1	1	0	1	0	1	0	0	0	0	0	4	4	4	4	4	4	4	4	4	4	4	4	4	4	4	4	4	4	4	4	4	4	4	4	4	4	4	4	4	4	4	4	4	4	4	4	4	4	4
1	1	0	1	0	0	0	0	0	0	0	4	4	4	5	5	4	4	4	5	5	5	5	5	5	5	4	4	4	4	4	4	4	4	4	4	4	4	4	4	4	4	4	4	4	4	4	4	4	4
1	1	0	0	0	1	0	0	0	0	0	7	7	7	7	7	4	4	3	6	6	7	7	7	7	7	7	7	7	7	7	7	7	7	7	7	4	4	4	3	3	7	7	7	7	7	1	1	7	5
1	1	0	1	0	1	0	1	0	0	0	1	1	1	1	1	4	4	4	5	5	1	1	1	1	1	4	4	4	4	4	1	1	1	1	4	4	4	4	4	4	7	7	7	7	7	4	4	4	4
1	1	0	0	0	1	0	0	0	0	0	7	7	7	7	7	4	4	4	4	4	6	6	6	7	7	4	4	4	4	4	2	4	6	6	4	1	1	1	4	4	4	4	4	4	4	4	4	3	7
1	0	0	0	0	1	0	0	0	0	0	7	7	7	7	7	4	4	5	3	4	7	7	7	7	7	7	7	7	7	7	5	4	7	7	7	7	7	4	4	4	7	7	7	7	7	4	4	6	4
1	1	0	0	0	1	0	0	0	0	0	4	4	4	5	4	4	4	5	4	4	4	5	5	5	4	4	4	5	5	5	2	2	5	5	4	4	5	5	5	3	5	5	5	5	5	4	4	4	4
1	1	0	0	0	1	0	0	0	0	0	4	4	4	4	4	4	4	4	4	4	6	6	6	6	6	5	5	5	5	5	2	4	5	6	6	3	3	3	3	4	5	5	5	5	5	2	2	2	2
1	1	0	0	0	0	0	0	0	0	0	4	4	4	4	4	4	4	4	4	4	4	4	4	4	4	4	4	4	4	4	4	4	4	4	4	4	4	4	4	4	4	4	4	4	4	4	4	4	4
1	0	0	0	0	0	1	0	0	0	0	1	1	1	1	1	4	4	5	6	5	4	4	5	4	5	4	2	2	4	2	1	1	7	1	3	1	1	1	1	1	3	3	3	3	4	5	5	2	6
1	1	0	0	1	1	0	0	0	1	0	5	5	5	5	5	4	4	4	4	4	4	4	4	5	5	5	5	5	5	5	4	5	5	5	5	4	4	4	4	4	5	5	5	5	5	1	1	1	1
1	0	0	0	0	0	0	0	0	1	0	4	4	4	4	4	4	4	4	4	4	4	4	4	4	4	4	4	4	4	4	4	4	4	4	4	4	4	4	4	4	4	4	4	4	4	4	4	4	4
1	1	0	0	0	1	0	0	0	0	0	4	4	4	4	4	4	4	4	4	4	6	6	6	6	6	4	4	4	5	4	4	4	7	7	5	1	1	1	1	1	3	3	3	1	3	7	7	7	7
1	1	0	0	0	1	0	0	0	0	0	4	4	4	4	4	4	4	4	4	4	4	4	4	4	4	4	4	4	4	4	4	4	4	4	4	4	4	4	4	4	4	4	4	4	4	4	4	4	4
1	1	0	0	0	1	0	0	0	1	0	7	7	7	7	7	4	4	2	4	3	7	7	7	7	7	4	4	4	4	4	4	6	6	6	4	3	2	2	2	2	4	4	4	3	3	2	2	2	2
1	0	0	0	0	1	1	0	0	0	0	4	4	4	4	4	4	4	4	4	4	4	4	4	4	4	4	4	4	4	4	4	4	4	4	4	4	4	4	4	4	4	4	4	4	4	4	4	4	4
1	1	0	0	0	1	0	0	0	1	0	5	5	5	5	6	4	4	3	4	3	5	6	6	7	7	5	4	5	5	5	1	2	4	2	3	2	4	2	2	2	4	4	4	5	5	4	3	5	4
1	0	0	0	0	0	0	0	0	1	0	6	5	6	7	6	4	4	2	4	4	6	6	5	6	7	5	5	4	4	4	5	5	7	7	5	5	3	4	4	4	5	4	5	4	5	6	4	2	6
1	0	0	0	0	1	0	0	0	0	0	4	4	4	4	4	4	4	4	4	4	4	4	4	4	4	4	4	4	4	4	4	4	4	4	4	4	4	4	4	4	4	4	4	4	5	4	5	3	5
1	1	0	0	0	0	0	0	1	0	0	5	5	5	5	6	4	4	4	4	5	7	5	7	7	7	6	4	4	5	3	4	4	7	7	6	5	4	4	4	4	5	5	5	5	4	3	1	1	1
1	0	0	0	0	0	0	0	0	1	0	1	1	1	1	1	4	4	4	4	4	6	6	6	4	6	4	4	4	5	3	1	1	7	1	4	7	4	6	4	7	6	6	6	6	6	4	2	1	7
1	0	0	0	0	0	0	0	0	1	0	5	5	5	5	5	4	4	3	4	4	5	5	5	5	5	5	5	5	5	5	5	5	5	5	5	4	4	4	4	3	5	5	5	5	5	3	3	3	3
1	1	0	0	0	0	0	0	0	0	0	5	5	5	6	5	4	4	5	5	5	5	6	6	7	6	6	6	7	6	5	6	7	6	5	6	4	5	5	4	4	5	5	5	5	4	6	4	4	5
1	1	0	0	0	1	0	0	0	0	0	4	4	4	4	4	4	4	4	4	4	4	4	4	4	4	4	4	4	4	4	4	4	4	4	4	4	4	4	4	4	4	4	4	4	4	4	4	4	4
1	1	0	0	0	1	0	1	0	0	0	4	4	4	4	4	4	4	4	4	4	4	4	4	4	4	5	5	5	5	5	3	4	5	5	4	5	4	4	4	4	6	6	4	6	6	5	5	5	5
1	0	0	0	0	1	1	1	0	0	0	6	6	6	6	6	4	4	4	4	4	6	6	6	6	6	4	4	4	4	4	6	6	6	6	6	5	5	4	5	4	5	5	5	5	5	5	5	7	4
1	1	0	0	0	1	0	0	0	0	0	4	4	4	4	4	4	4	4	4	4	4	4	4	4	4	4	4	4	4	4	4	4	4	4	4	4	4	4	4	4	4	4	4	4	4	5	5	5	5
1	1	0	0	0	0	0	0	0	0	0	4	4	4	5	4	4	4	4	4	4	5	4	4	6	6	5	5	5	5	4	4	4	4	4	4	4	5	5	4	4	5	5	5	5	5	4	4	4	3
1	1	0	0	0	1	0	0	0	1	0	4	4	4	4	4	4	4	4	4	4	4	4	4	4	4	4	4	4	4	4	4	4	4	4	4	4	4	4	4	4	4	4	4	4	4	4	4	4	4
1	0	0	0	0	1	0	0	0	0	0	4	4	4	4	4	4	4	4	4	4	4	4	4	4	4	4	4	4	4	4	4	4	4	4	4	4	4	4	4	4	4	4	4	4	4	4	4	4	4
1	1	0	0	0	1	0	0	0	0	0	4	4	4	3	5	4	4	4	5	3	4	4	3	3	3	2	3	4	3	3	5	5	5	5	5	5	4	5	4	4	4	5	4	5	4	4	4	4	4
1	1	0	0	0	1	0	0	0	0	0	7	7	7	7	7	4	4	4	4	4	7	7	7	7	7	5	5	6	6	6	2	2	2	2	2	2	2	2	2	2	6	6	4	4	4	4	2	2	3
1	0	0	0	0	1	0	0	0	0	0	4	4	4	4	4	4	4	4	4	4	4	4	4	4	4	4	4	4	4	4	4	4	4	4	4	4	4	4	4	4	4	4	4	4	4	4	4	4	4
1	1	0	0	0	1	0	1	0	0	0	7	7	7	7	7	5	4	4	4	4	7	7	7	7	7	7	6	4	4	4	7	7	7	6	7	5	5	5	5	6	5	5	5	5	5	4	5	5	5
1	1	0	0	0	0	0	0	0	0	0	5	5	5	6	5	5	4	5	5	5	5	4	5	5	5	6	5	5	5	6	6	5	6	5	5	4	6	5	5	5	5	6	4	5	5	5	4	4	5
1	1	0	0	0	1	0	0	0	0	0	5	5	6	6	6	5	4	5	5	5	5	4	5	5	4	5	4	5	5	5	5	4	5	4	4	5	5	5	5	5	5	5	5	5	5	6	5	6	5
1	0	0	0	0	0	0	0	0	1	0	1	6	5	4	4	5	4	4	5	4	5	5	4	5	5	5	4	5	4	4	2	5	5	5	5	2	5	4	4	4	4	4	4	4	4	4	5	1	1
1	1	0	0	0	1	0	0	0	0	0	5	5	5	5	5	5	4	4	5	4	5	5	5	5	4	5	5	5	5	5	4	5	5	4	5	3	6	4	5	5	5	5	5	5	5	5	4	5	4
1	1	0	0	0	1	0	0	0	0	0	4	4	4	4	4	5	4	3	4	4	4	4	4	6	6	5	5	5	5	5	2	3	3	3	3	4	4	4	4	4	7	5	5	5	5	4	4	4	4
1	1	0	0	0	0	0	0	0	0	0	5	6	5	5	5	5	4	4	4	5	6	6	6	6	6	5	5	5	5	5	6	5	5	5	6	6	5	6	5	5	5	5	5	5	5	3	4	3	4
1	1	0	0	0	0	0	0	0	0	0	5	5	5	5	5	5	4	4	4	4	4	4	4	4	4	3	3	3	3	3	3	3	3	3	3	3	3	3	3	3	3	3	3	3	3	3	2	2	2
1	1	1	0	0	0	0	0	0	0	0	4	5	6	4	5	6	4	5	5	4	5	4	5	5	6	4	5	5	5	4	5	4	6	6	5	4	5	6	4	5	5	5	6	6	5	4	3	6	5
1	1	0	0	0	1	1	0	0	1	0	6	6	4	7	5	6	4	6	5	5	4	4	6	6	6	7	7	6	6	5	4	6	6	6	6	7	7	7	4	4	4	6	4	4	6	4	6	6	5
1	1	0	0	0	1	0	0	0	0	0	5	5	4	5	5	4	5	4	4	5	4	5	5	5	4	5	5	5	5	5	4	5	5	5	5	6	5	5	6	5	6	5	5	5	5	5	5	5	5
1	0	0	0	0	1	0	0	0	0	0	4	4	4	4	4	4	5	4	4	4	5	5	5	5	5	5	4	4	5	5	5	5	5	5	5	5	5	5	5	4	5	5	5	5	5	1	1	3	5
1	0	0	1	0	0	0	0	0	0	0	5	5	5	5	5	4	5	5	5	5	4	4	4	4	4	5	5	5	5	5	4	4	4	4	4	5	5	5	5	5	5	5	5	5	5	4	4	4	4
1	1	0	0	0	1	0	1	0	0	0	5	5	5	6	6	4	5	6	6	6	6	6	5	6	6	6	5	6	6	6	6	5	6	5	6	4	5	5	4	5	4	5	6	5	4	2	2	3	2
1	1	0	0	0	0	0	0	0	1	0	6	6	6	6	6	4	5	5	6	4	6	6	5	6	6	6	6	6	6	5	6	5	6	6	6	6	5	6	5	6	6	5	6	5	6	4	5	5	4
1	1	0	0	0	0	0	0	0	1	0	4	4	4	4	4	4	5	4	4	4	4	4	4	5	5	5	5	5	5	5	4	4	5	4	4	5	4	4	4	4	5	5	4	5	5	4	4	4	4
1	1	0	0	0	1	0	0	0	0	0	7	7	7	7	7	4	5	5	6	5	6	6	6	7	7	7	6	5	6	5	4	6	6	6	4	5	6	5	5	5	5	5	5	5	5	3	3	3	3
1	1	0	0	0	1	0	0	0	0	0	4	4	4	4	4	5	5	5	5	5	5	5	5	5	5	5	5	5	5	5	5	5	5	5	5	5	5	5	5	5	5	5	5	5	5	7	7	7	7
1	1	0	0	1	1	0	0	0	0	0	4	4	4	4	4	5	5	5	5	5	4	4	4	4	4	4	4	4	4	4	4	4	4	5	4	4	4	5	4	4	4	6	5	4	4	2	2	2	2
1	1	0	0	0	1	0	0	0	1	0	3	3	3	3	5	5	5	5	5	5	5	5	5	5	5	5	5	5	5	5	5	5	5	5	5	5	5	5	5	5	5	5	5	5	6	2	2	2	2
1	1	1	1	1	1	1	1	1	0	0	5	5	5	5	5	5	5	5	5	5	5	5	5	5	5	5	5	5	5	5	5	5	5	5	5	5	5	5	5	5	5	5	5	5	5	5	5	5	5
1	1	0	0	0	0	0	0	0	0	0	6	5	5	5	4	5	5	4	4	6	4	3	5	5	4	5	5	5	5	5	4	5	4	5	3	6	5	2	5	5	5	3	5	5	5	4	4	3	4
1	1	0	0	0	0	0	0	0	0	0	5	5	5	5	5	5	5	5	5	5	5	5	5	5	5	5	5	5	5	5	5	5	5	5	5	5	5	5	5	5	5	5	5	5	5	3	3	3	3
1	1	0	1	0	1	0	0	0	0	0	5	5	5	5	5	5	5	5	5	5	5	5	5	5	5	5	5	5	5	5	4	5	5	5	5	5	5	5	5	5	5	5	5	5	5	4	4	4	4
1	1	0	0	0	1	0	0	0	0	0	5	5	5	5	5	5	5	5	5	5	5	5	5	5	5	5	5	5	5	5	5	5	5	5	5	5	5	5	5	5	5	5	5	5	5	3	3	3	3
1	1	0	0	0	0	0	0	0	0	0	5	5	5	5	5	5	5	5	5	5	5	5	5	5	5	5	5	5	5	5	5	5	5	5	5	5	5	5	5	5	5	5	5	5	5	6	6	6	6
1	1	0	0	0	1	0	0	0	0	0	4	4	4	4	4	5	5	5	5	5	4	4	4	4	4	5	5	5	5	5	4	4	4	4	4	4	4	4	4	4	5	5	5	5	5	4	4	4	4
1	1	0	0	0	0	0	0	0	0	0	5	5	4	5	5	5	5	5	5	5	5	5	5	5	5	5	5	5	5	5	4	5	5	5	5	5	5	5	5	5	5	5	5	5	5	4	4	4	4
1	1	0	0	0	1	0	0	1	0	0	5	5	5	5	5	5	5	5	5	5	5	5	5	5	5	5	5	5	5	5	5	5	5	5	5	5	5	5	5	5	5	5	5	5	5	5	5	5	5
1	1	0	0	0	1	0	0	0	0	0	5	5	5	5	5	5	5	5	5	5	5	5	5	5	5	5	5	5	5	5	5	5	5	5	5	5	5	5	5	5	5	5	5	5	5	5	5	5	5
1	0	0	0	0	1	0	0	0	0	0	5	5	5	5	5	5	5	5	5	5	5	5	5	5	6	6	5	6	4	6	5	6	5	6	5	6	5	6	5	5	5	5	6	5	5	5	6	5	6
1	0	1	1	1	0	0	1	1	1	0	6	6	6	6	6	5	5	5	5	5	5	5	5	5	5	6	6	6	6	6	6	6	6	6	6	5	5	6	6	5	6	6	6	6	6	6	6	6	6
1	0	0	1	1	1	0	0	0	0	0	4	4	4	4	4	5	5	5	6	5	5	5	6	5	5	5	5	6	5	5	5	5	6	5	5	5	5	5	4	4	4	5	5	4	4	4	4	4	4
1	1	0	0	0	1	0	0	0	0	0	5	5	5	5	5	5	5	5	5	5	5	6	5	5	5	5	5	5	5	5	5	5	5	5	5	5	5	5	5	5	5	5	5	5	5	3	3	4	3
1	0	1	1	0	1	0	0	0	0	0	6	6	6	7	6	5	5	5	5	5	5	5	5	5	4	4	5	4	4	4	5	5	5	5	6	3	3	4	4	4	3	3	4	4	4	3	4	4	4
1	0	0	0	0	1	0	0	0	0	0	5	5	5	5	5	5	5	5	5	5	5	5	5	5	5	5	5	5	5	5	5	5	5	5	5	5	5	5	5	5	5	5	5	5	5	3	3	3	3
1	1	0	0	0	0	0	0	0	0	0	5	5	5	5	5	5	5	5	5	5	5	5	5	5	5	5	5	5	5	5	5	5	5	5	5	5	5	5	5	5	5	5	5	5	5	3	1	1	2
1	1	0	0	0	1	0	0	0	0	0	5	5	5	5	5	5	5	5	5	5	5	5	5	5	5	5	5	5	5	5	5	5	5	5	5	5	5	5	5	5	5	5	5	5	5	5	5	5	5
1	1	0	1	0	1	0	0	0	0	0	6	5	6	5	5	5	5	5	5	5	5	6	5	6	6	6	6	6	6	6	6	5	6	6	5	6	6	6	5	4	7	6	6	7	6	6	7	7	7
1	1	0	0	0	1	0	0	0	1	0	6	6	6	6	6	5	5	6	6	6	5	6	6	6	6	6	6	6	6	6	6	6	6	6	4	4	5	3	5	5	5	5	5	5	5	1	1	2	1
1	1	0	1	1	1	0	0	0	0	0	3	3	3	3	3	5	5	5	5	5	5	5	5	5	5	4	4	4	4	4	4	4	4	4	7	4	4	4	4	4	4	4	4	4	4	4	4	4	4
1	0	0	0	0	0	1	0	0	0	0	6	6	6	6	6	5	5	5	5	5	6	6	6	6	6	6	6	6	6	6	6	6	6	6	6	6	6	6	6	6	6	6	6	6	6	2	2	2	2
1	1	1	1	1	1	1	1	0	0	0	5	5	5	5	5	5	5	5	6	6	5	5	5	5	5	5	5	5	5	5	5	5	5	5	6	5	5	5	5	5	5	5	5	5	5	2	2	3	2
1	0	0	0	0	1	0	0	0	1	0	6	6	6	6	6	5	5	5	5	5	5	5	5	5	5	5	5	5	5	5	5	5	5	5	4	5	5	5	5	4	5	5	5	5	5	4	4	4	4
1	0	0	0	0	1	0	0	0	0	0	5	5	5	5	5	5	5	5	5	5	5	5	5	5	5	5	5	5	5	5	5	5	5	5	5	5	5	5	5	5	5	5	5	5	5	5	5	5	5
1	1	0	0	0	1	0	0	0	0	0	4	4	4	4	4	5	5	5	4	4	5	5	5	5	5	4	4	4	4	4	4	4	4	4	4	4	4	4	4	4	4	4	4	4	4	5	4	5	5
1	1	0	0	0	1	0	0	0	0	0	6	6	7	6	6	5	5	6	6	6	6	6	6	6	6	6	6	6	7	6	6	6	5	7	7	5	6	5	4	5	6	6	5	6	7	4	5	5	5
1	1	0	0	0	1	0	0	0	1	0	5	5	5	5	5	5	5	5	5	5	5	5	5	5	5	5	5	5	5	5	5	5	5	5	5	5	5	5	5	5	5	5	5	5	5	5	5	5	5
1	0	0	0	1	1	0	0	0	0	0	6	6	6	6	6	5	5	5	5	5	6	7	6	7	7	6	6	6	6	6	6	6	6	5	6	6	6	5	6	6	6	6	5	6	6	5	6	6	6
1	0	0	0	0	1	0	0	0	0	0	5	5	5	5	5	5	5	5	5	5	5	5	6	5	5	5	5	6	5	5	5	6	5	5	5	5	6	5	5	6	5	6	6	5	6	4	4	4	4
1	1	1	1	1	1	0	0	0	0	0	6	6	6	6	6	5	5	5	5	5	6	5	6	6	5	6	6	5	6	5	4	5	5	5	5	4	4	4	4	4	5	5	4	4	4	6	2	6	4
1	0	0	0	0	1	0	0	0	0	0	5	5	5	5	5	5	5	5	5	5	5	5	5	5	5	5	5	5	5	5	5	5	5	5	5	5	5	5	5	5	5	5	5	5	5	4	4	4	4
1	1	0	0	0	0	0	0	0	0	0	5	5	5	5	5	5	5	5	5	5	5	5	5	5	5	5	5	5	5	5	5	5	5	4	5	4	5	4	5	4	5	4	5	4	5	2	3	4	2
1	1	0	0	0	0	0	0	0	0	0	6	6	6	6	6	5	5	5	5	5	6	6	6	6	6	6	6	6	6	6	5	6	6	6	6	5	5	5	5	5	6	6	6	6	6	4	4	6	4
1	0	0	0	0	0	0	0	0	1	0	4	4	4	4	4	5	5	5	5	5	5	5	5	5	5	5	5	5	5	5	5	5	6	6	5	5	5	5	5	5	5	5	5	5	5	5	4	2	2
1	1	0	0	0	1	0	0	0	0	0	6	6	6	5	6	5	5	6	5	6	6	6	6	6	6	6	7	7	6	6	6	7	6	6	6	2	2	3	2	3	6	6	6	6	6	4	5	5	5
1	0	0	0	0	1	0	0	0	0	0	7	7	7	7	7	5	5	5	5	5	7	7	7	7	7	7	7	7	7	7	5	7	7	7	7	7	7	7	7	7	7	7	7	7	7	1	1	1	4
1	0	0	0	0	1	0	0	0	0	0	5	5	5	5	5	5	5	5	5	5	5	5	5	5	5	5	5	5	5	5	5	5	5	5	5	5	5	5	5	5	5	5	5	5	5	4	4	4	4
1	1	0	0	0	1	0	0	0	0	0	4	5	5	5	5	5	5	5	5	5	5	6	6	7	7	4	5	4	4	4	5	5	5	5	5	4	4	4	4	4	5	5	5	5	5	3	4	6	5
1	1	0	0	0	0	0	0	0	0	0	5	5	5	5	5	5	5	5	5	5	5	5	5	5	5	5	5	5	5	5	5	5	5	5	5	5	5	5	5	5	5	5	5	5	5	3	3	3	3
1	1	0	1	0	1	0	1	1	0	0	7	7	7	7	7	5	5	3	4	4	7	7	7	7	7	7	7	7	7	7	6	7	7	7	6	4	4	4	4	4	7	7	7	7	7	5	5	5	5
1	1	0	0	0	1	0	0	0	0	0	4	3	4	3	4	5	5	5	5	5	5	5	5	5	5	5	5	5	5	5	5	5	5	5	5	5	5	5	5	5	5	5	5	5	5	1	1	1	1
1	0	0	0	0	1	0	0	0	0	0	5	5	5	5	5	5	5	5	5	5	5	5	5	5	5	5	6	6	5	5	4	5	5	5	5	5	5	5	5	5	4	5	5	4	5	3	2	2	3
1	1	0	0	0	0	0	0	0	1	0	5	5	5	5	5	5	5	4	5	5	6	4	5	5	6	6	5	5	6	6	5	6	6	5	5	5	5	5	5	6	5	5	5	6	6	5	5	5	5
1	1	0	0	1	1	0	0	1	0	0	7	7	7	7	7	5	5	5	5	5	5	5	5	5	5	6	6	6	6	6	5	5	5	5	5	2	2	3	5	5	6	6	6	6	6	4	2	4	3
1	1	0	1	1	1	0	0	0	0	0	5	5	5	5	5	5	5	5	5	5	5	5	5	5	5	5	5	5	5	5	5	5	5	5	5	5	5	5	5	5	5	5	5	5	5	5	5	5	5
1	1	0	0	0	0	0	0	0	1	0	2	2	2	2	2	5	5	5	5	5	5	5	5	5	5	6	4	6	4	6	2	2	5	5	4	4	4	4	4	4	4	4	4	4	4	4	4	4	4
1	0	0	0	0	1	0	0	0	0	0	5	5	5	5	5	5	5	5	5	5	5	5	5	5	5	5	5	5	5	5	5	5	5	5	5	5	5	5	5	5	5	5	5	5	5	5	5	5	5
1	0	0	0	0	1	0	0	0	0	0	5	5	5	5	5	5	5	5	5	5	5	5	5	5	5	5	5	5	5	5	5	5	5	5	5	5	5	5	5	5	5	5	5	5	5	5	5	5	5
1	0	0	0	0	0	0	0	0	1	0	4	4	4	4	4	5	5	2	4	4	5	5	5	5	5	5	5	5	5	5	4	5	5	5	4	4	4	4	4	4	5	5	5	5	5	2	4	4	4
1	1	0	0	0	1	0	0	0	0	0	6	6	6	6	6	5	5	5	5	5	6	6	6	6	6	6	6	6	6	6	5	5	5	5	5	4	4	4	4	4	4	4	4	4	4	4	4	4	4
1	0	0	0	0	1	0	0	1	0	0	4	4	4	4	4	5	5	5	5	5	4	4	4	4	4	4	4	4	4	4	4	4	4	4	3	4	4	4	4	4	4	4	4	4	4	3	4	4	4
1	0	0	0	0	1	0	0	0	0	0	5	5	5	5	5	5	5	4	3	3	5	5	5	5	5	5	4	5	5	4	5	5	5	5	5	5	4	3	3	3	4	5	5	3	5	5	5	7	6
1	1	0	0	0	1	0	0	0	0	0	6	6	6	6	6	5	5	5	5	5	6	6	6	6	6	6	6	6	6	6	6	6	6	6	6	6	6	6	6	6	6	6	6	6	6	3	3	3	3
1	1	0	0	0	1	0	0	0	0	0	4	5	5	5	5	5	5	5	4	4	5	5	5	5	5	5	5	5	5	5	5	5	5	5	5	5	5	5	5	5	5	5	5	5	5	3	2	3	3
1	1	0	0	0	1	0	0	0	0	0	6	5	5	5	5	5	5	5	5	5	5	4	6	4	5	5	5	4	5	4	5	4	5	4	5	5	5	5	5	5	5	4	5	4	5	6	5	5	5
1	0	0	0	0	1	0	0	0	0	0	5	5	5	5	5	5	5	5	5	5	6	6	6	6	6	5	4	5	5	5	4	5	5	5	4	3	5	4	4	4	5	5	5	5	5	5	5	5	5
1	1	0	0	1	0	1	0	0	0	0	5	5	5	4	4	5	5	6	5	4	6	5	6	6	6	6	5	6	6	5	4	4	4	5	1	5	5	5	5	5	5	5	5	5	5	2	2	5	2
1	1	0	0	0	1	0	0	0	1	0	1	1	1	1	1	5	5	5	5	5	3	3	3	1	3	5	5	5	5	5	5	5	5	5	5	4	3	1	1	6	5	5	5	5	5	5	5	7	7
1	0	0	0	0	1	0	0	0	0	0	4	4	4	4	4	5	5	4	5	4	4	4	4	4	3	4	5	4	3	4	3	3	4	4	5	4	3	5	4	4	4	5	4	4	5	3	3	3	3
1	1	0	1	0	0	1	0	1	0	0	4	4	4	4	4	5	5	5	5	5	6	6	6	5	5	6	6	6	6	6	4	5	6	6	4	4	4	4	5	5	6	6	6	6	6	6	6	6	5
1	1	0	0	0	0	0	0	0	0	0	5	5	5	5	5	5	5	5	5	5	6	6	6	6	6	6	6	6	6	6	4	4	5	4	4	5	5	4	5	5	5	5	5	5	5	4	4	3	4
1	1	0	0	0	1	1	0	0	0	0	4	3	5	3	3	5	5	5	5	5	5	5	5	4	5	5	5	5	5	5	3	3	5	4	4	4	4	5	5	4	5	5	5	5	5	6	4	2	7
1	1	0	0	0	1	0	0	0	0	0	4	4	4	4	4	5	5	5	4	4	4	4	4	4	4	5	5	5	5	5	3	4	3	4	3	4	3	4	4	4	3	4	4	5	4	5	5	4	4
1	1	0	0	0	1	0	0	0	0	0	5	5	5	5	5	5	5	5	5	5	5	5	5	5	5	5	5	5	5	5	7	7	7	7	6	5	5	5	5	5	5	5	5	5	5	3	3	3	3
1	1	0	0	0	0	0	0	0	0	0	7	7	7	7	7	5	5	5	5	5	7	7	7	7	7	7	7	7	7	7	4	5	7	7	4	4	4	4	4	4	7	7	7	7	7	2	1	1	2
1	0	0	0	0	1	1	0	0	0	0	4	4	4	4	4	5	5	5	5	4	4	4	4	5	5	4	6	6	6	6	4	4	5	5	4	4	4	4	4	4	6	6	6	6	6	3	3	3	3
1	0	0	0	0	1	1	1	1	0	0	7	7	7	7	7	5	5	7	6	7	7	7	7	7	7	7	6	6	6	6	6	7	7	7	7	7	7	7	7	7	6	6	6	6	6	1	1	1	1
1	1	0	0	0	0	0	0	0	0	0	7	7	7	7	7	5	5	5	5	5	5	5	5	5	5	5	5	5	5	5	5	5	5	5	5	5	5	5	5	5	5	5	5	5	5	5	4	3	4
1	1	0	0	1	0	0	0	0	0	0	7	7	7	7	7	5	5	4	4	4	7	7	7	7	7	6	6	6	6	6	7	7	7	7	6	5	5	5	4	4	5	5	5	5	5	3	3	3	3
1	1	0	0	1	1	0	0	0	0	0	5	5	4	4	4	5	5	5	4	4	5	5	5	5	5	6	4	5	5	5	4	4	5	4	4	4	4	4	4	4	4	4	4	5	4	4	4	4	4
1	1	0	0	0	1	0	0	0	1	0	5	5	5	5	5	5	5	3	5	5	5	5	5	5	5	5	5	5	5	5	5	5	5	5	5	5	5	4	5	4	5	5	5	5	5	1	1	1	1
1	1	0	0	0	0	0	0	0	1	0	5	5	5	5	5	5	5	5	5	5	5	5	5	5	5	6	6	5	5	5	5	5	6	5	5	5	5	5	5	5	5	5	5	5	6	5	5	6	6
1	1	0	0	0	1	0	0	0	0	0	4	4	4	4	4	5	5	3	5	6	5	5	5	5	5	6	6	6	6	6	4	4	4	4	4	5	4	5	4	5	4	4	4	4	4	4	4	4	4
1	1	0	0	0	1	0	0	0	0	0	4	4	4	4	4	5	5	5	5	5	4	4	4	4	4	5	5	5	5	5	4	4	4	4	4	4	4	4	3	3	4	4	4	5	5	3	4	2	4
1	1	0	0	0	1	0	0	0	0	0	3	3	3	3	3	5	5	5	5	5	4	4	5	6	4	4	4	4	4	4	4	4	5	4	4	5	4	3	5	5	4	4	5	5	3	2	2	2	2
1	1	0	1	0	1	1	1	0	0	0	3	2	5	3	5	5	5	2	4	5	5	5	4	5	5	5	5	5	5	5	4	4	4	4	4	4	5	5	4	4	5	5	5	5	5	4	3	3	3
1	1	0	1	0	1	0	0	0	0	0	6	6	6	6	6	5	5	5	5	4	5	5	5	5	5	5	5	5	5	5	3	4	5	5	6	6	5	5	5	5	4	4	4	4	4	5	3	3	3
1	1	0	0	0	0	1	0	0	0	0	5	5	5	6	5	5	5	5	5	5	5	5	5	5	5	5	6	5	6	5	5	6	6	5	6	5	6	5	6	5	6	6	5	6	5	1	1	1	1
1	1	0	0	0	1	0	0	0	0	0	7	7	7	7	6	5	5	5	4	4	7	7	7	7	7	6	6	6	6	6	5	5	7	6	4	4	4	4	4	4	4	4	4	4	5	3	3	4	3
1	1	0	0	0	1	0	0	0	0	0	4	4	4	4	4	5	5	5	5	5	5	5	5	4	4	5	5	5	5	5	4	4	5	5	4	4	4	3	4	4	5	5	5	5	5	4	1	4	1
1	1	0	0	0	1	1	0	0	0	0	5	6	5	5	6	5	5	4	4	4	4	5	4	5	5	5	4	5	6	4	5	6	5	5	5	4	6	5	4	6	5	6	5	4	6	4	5	5	6
1	1	0	0	1	1	0	0	0	0	0	5	5	5	4	4	5	5	5	5	5	5	5	5	5	5	5	5	5	5	5	4	4	4	4	4	4	4	4	4	4	4	4	4	4	4	6	5	5	6
1	0	0	0	0	1	0	0	0	1	0	4	4	4	4	4	5	5	5	5	5	4	3	3	4	5	5	4	5	5	5	3	3	3	3	4	3	3	3	3	3	5	5	5	5	5	3	5	5	3
1	1	0	1	0	1	0	0	0	0	0	7	7	7	7	7	5	5	4	3	7	7	7	7	7	7	6	6	6	6	6	5	6	6	6	6	6	6	6	6	6	6	6	6	6	6	2	2	2	2
1	1	0	1	1	1	0	0	0	1	0	4	4	4	4	4	5	5	4	4	4	2	4	4	4	4	5	4	5	5	5	2	2	3	2	3	3	3	3	3	3	5	5	5	5	5	1	2	3	2
1	0	0	0	0	0	0	0	0	1	0	6	6	6	6	6	5	5	4	5	5	5	5	5	6	5	5	6	6	6	6	4	5	5	4	5	5	4	4	4	4	7	7	5	5	5	4	5	5	5
1	0	0	0	0	1	0	0	0	0	0	4	4	4	4	4	5	5	5	5	5	4	4	4	4	4	5	5	5	5	5	4	4	4	4	4	4	4	4	4	4	5	5	5	5	5	4	4	4	4
1	1	0	0	0	0	0	0	0	1	0	7	7	7	7	7	5	5	5	4	4	6	6	6	6	6	4	6	5	5	5	4	7	7	7	6	5	5	4	6	5	6	6	5	5	5	1	1	1	1
1	1	0	0	0	0	0	0	0	1	0	7	7	7	6	6	5	5	5	5	5	7	7	7	7	7	6	5	6	6	5	4	3	5	6	5	4	4	3	3	3	5	5	6	4	5	2	2	3	2
1	1	0	0	0	0	0	0	0	0	0	5	5	5	5	5	5	5	5	5	5	5	5	5	5	5	4	4	4	5	4	4	4	6	6	5	4	4	4	4	4	4	4	4	4	4	5	5	5	5
1	0	0	0	0	1	0	0	0	0	0	7	7	7	7	7	5	5	5	5	5	7	7	7	7	7	6	6	6	6	6	4	5	5	6	6	5	5	5	5	5	5	5	5	5	5	3	3	3	3
1	0	0	0	0	0	0	0	0	1	0	4	4	4	4	4	5	5	5	5	5	5	5	5	5	5	5	5	5	5	5	4	5	7	6	5	5	5	4	5	6	5	6	4	6	6	1	1	3	1
1	1	0	0	0	1	0	0	0	0	0	4	4	4	4	4	5	5	4	4	3	4	4	3	3	5	4	4	3	4	4	3	3	4	4	4	5	4	4	5	4	4	3	4	4	4	3	3	4	4
1	1	0	0	0	1	0	0	0	0	0	4	4	5	5	5	6	5	5	5	5	6	5	5	5	5	5	5	5	5	5	5	5	5	5	5	5	5	5	5	5	5	5	5	5	5	5	5	5	4
1	1	0	1	0	1	0	0	0	0	0	6	6	7	6	6	6	5	6	6	7	6	6	7	7	7	7	6	7	6	7	7	7	6	6	7	7	6	7	6	6	7	6	6	7	7	2	3	3	3
1	0	0	0	0	1	0	0	1	0	0	6	6	6	6	6	6	5	6	6	6	6	6	5	6	6	6	5	6	6	6	6	6	6	5	6	6	6	5	6	6	6	6	5	6	6	2	2	2	2
1	1	0	0	0	1	0	0	0	0	0	7	7	7	7	7	6	5	5	4	5	6	6	5	6	6	6	5	6	6	5	6	5	4	6	6	6	5	5	6	5	6	5	6	6	5	2	3	4	2
1	0	0	0	0	1	0	0	0	0	0	5	5	5	5	5	6	5	6	5	5	6	6	6	6	6	5	5	5	5	5	4	5	5	5	4	5	5	5	5	5	6	6	6	6	6	1	1	1	4
1	1	0	0	0	0	0	0	0	1	0	5	6	5	5	5	6	5	4	6	6	6	6	6	5	6	6	5	6	6	6	4	4	5	5	5	4	4	4	5	5	6	6	5	6	5	4	4	5	5
1	1	0	0	1	0	0	0	0	0	0	4	4	4	4	4	6	5	7	6	6	5	5	5	4	6	5	4	5	5	5	4	4	4	4	4	4	4	4	4	4	5	5	4	5	5	3	3	3	5
1	1	0	0	0	1	1	0	0	0	0	2	2	3	4	5	6	5	5	5	5	5	6	5	7	7	5	4	5	5	5	2	3	5	5	2	6	5	6	5	5	6	6	6	6	6	3	2	4	6
1	1	0	0	0	1	0	0	0	0	0	6	6	6	6	6	6	5	6	5	6	5	6	6	6	6	6	6	6	6	6	6	6	6	6	4	2	3	2	4	3	5	5	5	5	5	3	4	4	4
1	1	0	0	0	1	0	0	1	0	0	7	7	7	7	7	7	5	6	5	6	7	5	6	4	5	7	5	4	6	5	6	4	5	6	7	7	4	5	4	5	6	6	5	4	7	4	6	2	2
1	1	0	0	1	1	0	0	0	0	0	7	6	6	6	7	7	5	7	6	5	7	7	6	6	6	7	6	6	7	6	4	4	6	7	6	5	5	6	6	6	7	7	6	6	5	5	4	4	5
1	0	0	0	0	1	0	0	0	0	0	4	6	7	7	7	7	5	5	6	6	7	7	7	7	7	6	6	6	6	7	6	6	7	7	7	6	5	5	4	5	6	7	7	6	7	1	1	2	4
1	1	0	0	0	1	0	0	0	0	0	7	7	7	6	6	4	6	5	5	5	5	5	5	5	5	5	6	5	5	5	4	4	4	7	4	6	5	6	5	5	6	6	5	6	5	4	5	5	5
1	1	0	0	0	0	0	0	0	1	0	4	4	4	4	4	4	6	6	6	6	7	7	7	7	7	4	4	4	4	4	4	4	4	4	4	4	4	4	4	4	4	4	4	4	4	4	4	2	3
1	1	0	0	0	1	0	0	0	0	0	5	5	6	5	6	5	6	6	6	6	5	5	5	6	6	5	6	6	6	6	5	5	5	6	6	5	6	6	5	6	6	6	6	6	6	3	5	6	6
1	1	0	0	0	0	0	0	0	0	0	7	5	7	6	5	5	6	7	5	6	7	5	5	6	7	5	4	7	5	7	5	6	5	7	5	5	7	7	5	7	6	5	6	6	4	7	6	7	5
1	1	0	0	0	0	0	0	0	1	0	6	6	5	5	5	5	6	6	6	6	6	6	6	6	6	6	6	6	6	6	5	5	5	5	5	4	4	4	5	4	5	5	5	5	5	4	4	5	4
1	1	0	1	0	1	0	0	0	0	0	7	7	7	7	7	5	6	4	6	5	7	7	7	7	7	7	7	7	7	7	7	7	7	7	7	7	7	7	7	7	7	7	7	7	7	3	2	1	1
1	0	0	0	0	1	0	0	0	0	0	4	4	4	4	4	5	6	6	6	6	4	5	4	5	5	5	6	5	5	6	3	3	4	3	3	4	4	4	4	4	5	5	5	5	5	4	4	4	4
1	1	0	0	0	1	0	0	0	0	0	1	1	1	1	2	5	6	6	6	6	6	6	6	6	6	6	6	6	6	6	6	6	6	6	6	6	6	6	6	6	6	6	6	6	6	7	7	7	7
1	1	0	0	0	0	0	0	0	1	0	6	6	6	6	6	5	6	7	7	5	6	6	6	6	6	6	6	6	6	6	6	6	6	6	4	4	4	4	4	4	6	6	6	6	6	4	1	3	3
1	1	0	0	0	1	0	0	0	1	0	5	5	5	5	5	5	6	4	5	5	7	7	7	7	7	6	6	6	6	6	7	7	7	7	7	6	6	6	6	6	6	6	6	6	6	2	1	3	1
1	1	0	0	0	0	0	0	0	1	0	7	7	7	5	6	5	6	6	6	6	7	7	6	7	6	6	6	6	7	6	5	5	5	7	5	7	7	7	5	7	6	6	7	7	7	4	4	3	4
1	0	0	0	0	1	0	0	0	0	0	6	6	6	6	6	6	6	6	6	6	6	6	6	6	6	6	6	6	6	5	5	5	5	5	6	5	6	5	6	5	6	6	6	5	6	5	5	5	5
1	1	0	0	0	0	0	0	0	1	0	7	7	7	7	7	6	6	6	6	6	7	7	7	7	7	7	7	7	7	7	7	7	7	7	7	6	6	6	6	6	7	7	7	7	7	1	1	1	4
1	1	0	0	0	1	0	0	0	1	0	7	7	7	7	7	6	6	6	6	6	6	6	6	6	6	6	6	6	6	6	6	6	6	6	6	4	4	4	4	4	5	5	5	4	4	1	2	2	2
1	1	1	1	1	1	1	1	0	0	0	6	6	6	6	6	6	6	6	6	6	6	6	6	6	6	6	6	6	6	6	6	6	6	6	6	6	6	6	6	6	6	6	6	6	6	1	1	1	1
1	1	0	0	0	0	0	0	0	0	0	6	6	6	6	6	6	6	6	6	6	6	6	6	6	6	6	6	6	6	6	6	6	6	6	6	6	6	6	6	6	6	6	6	6	6	6	6	6	6
1	1	0	1	0	0	0	0	0	0	0	6	6	6	6	6	6	6	6	6	6	6	6	6	6	6	6	6	5	6	6	5	5	5	5	5	5	5	5	5	5	5	5	5	5	5	5	5	5	5
1	0	1	0	0	1	0	0	0	0	0	7	6	6	6	6	6	6	5	5	5	5	5	5	5	5	4	5	5	5	5	5	5	5	5	5	5	5	5	5	5	5	5	5	5	5	4	4	4	4
1	1	0	0	0	1	0	0	0	0	0	6	6	6	6	6	6	6	6	6	6	6	6	6	6	6	6	6	6	6	6	6	6	6	6	6	6	6	6	6	6	6	6	6	6	6	4	4	4	4
1	1	0	0	0	0	0	0	0	0	0	6	5	6	6	6	6	6	6	5	6	6	5	6	5	6	6	5	6	6	5	6	6	5	6	6	6	5	6	6	5	6	5	6	5	6	4	4	4	4
1	0	0	0	0	0	0	0	0	1	0	4	4	4	4	4	6	6	6	6	6	4	4	4	4	4	4	4	4	4	4	4	4	4	4	4	4	4	4	4	4	4	4	4	4	4	2	2	2	2
1	1	0	0	0	0	0	0	0	0	0	6	6	6	6	6	6	6	6	6	6	6	6	6	6	6	6	6	6	6	6	6	6	6	6	6	6	6	6	6	6	6	6	6	6	6	2	2	2	2
1	0	0	0	0	0	1	0	0	0	0	6	6	5	6	5	6	6	6	5	6	6	6	5	6	6	6	5	5	6	5	4	5	5	4	5	6	6	5	6	5	5	6	4	6	5	5	5	4	5
1	0	0	0	0	1	0	0	0	1	0	6	6	6	6	6	6	6	6	6	6	6	6	6	6	6	6	6	6	6	6	6	6	6	6	6	6	6	6	6	6	6	6	6	6	6	2	2	2	2
1	1	0	0	0	0	0	0	0	1	0	4	4	4	4	4	6	6	6	6	6	7	7	7	7	7	7	7	4	4	4	7	7	7	7	7	6	6	6	6	6	7	7	7	7	7	5	5	4	4
1	1	1	0	0	1	0	0	1	0	0	6	6	6	6	6	6	6	6	6	6	6	2	6	6	6	6	6	6	6	6	6	6	6	6	6	3	6	6	6	6	6	6	6	6	6	2	2	2	2
1	1	1	1	1	1	1	1	1	0	0	6	6	6	6	6	6	6	6	4	4	6	6	6	6	6	6	6	6	6	6	6	6	6	6	6	6	6	6	6	6	6	6	6	6	6	5	5	5	5
1	1	0	0	0	1	0	0	0	0	0	6	6	6	6	6	6	6	6	6	6	6	6	6	6	6	6	6	6	6	6	6	6	6	6	6	6	6	6	6	6	6	6	6	6	6	2	2	2	2
1	1	0	0	0	0	0	0	0	0	0	6	6	6	7	6	6	6	6	6	6	6	6	6	6	6	6	6	6	6	6	6	6	7	7	6	4	4	4	4	4	5	5	5	5	5	4	4	4	4
1	1	1	0	0	1	0	0	0	0	0	6	6	6	6	6	6	6	6	6	6	6	6	6	6	6	6	6	6	6	6	6	6	6	6	6	6	6	6	6	6	6	6	6	6	6	6	6	6	6
1	1	0	1	0	1	0	0	0	0	0	7	7	6	7	7	6	6	6	6	6	5	5	5	5	5	5	5	5	5	5	5	5	5	5	5	5	5	5	5	5	5	5	5	5	5	2	2	2	2
1	1	0	0	0	1	0	0	0	0	0	7	7	7	7	6	6	6	6	6	6	6	6	6	6	6	6	6	6	6	6	6	6	6	6	6	6	6	6	6	6	6	6	6	6	6	1	1	1	4
1	1	0	0	0	1	1	0	0	0	0	6	6	6	6	6	6	6	5	6	5	5	5	5	5	5	3	2	2	2	2	2	2	2	2	2	2	2	3	2	2	2	2	2	2	2	2	2	2	2
1	1	0	0	0	1	0	0	0	1	0	6	6	6	6	6	6	6	6	6	6	6	6	6	6	6	6	6	6	6	6	6	6	6	6	6	6	6	6	6	6	6	6	6	6	6	1	1	1	1
1	1	0	0	1	0	0	0	0	0	0	6	6	5	6	5	6	6	5	6	7	6	5	6	7	5	5	6	5	7	6	6	7	7	6	6	5	4	5	5	6	6	5	5	5	6	5	6	5	6
1	1	0	0	1	1	0	0	1	0	0	7	7	7	7	7	6	6	7	7	7	7	7	7	7	7	7	7	7	7	7	7	7	7	7	7	7	7	7	7	7	7	7	7	7	7	7	7	7	7
1	1	0	0	0	0	0	0	0	1	0	7	7	7	7	7	6	6	6	6	6	6	6	7	7	7	7	7	7	6	6	7	7	7	6	6	7	7	7	7	7	7	7	7	7	7	1	1	1	1
1	0	0	0	0	1	0	0	0	0	0	6	6	6	6	6	6	6	6	6	6	6	6	6	6	6	6	6	6	6	6	6	6	6	6	4	6	6	6	6	6	6	6	6	6	6	2	2	2	2
1	1	1	0	0	1	0	0	0	0	0	7	7	7	7	7	6	6	5	5	5	7	7	7	7	7	7	7	7	7	7	7	7	7	7	7	7	7	7	7	7	7	7	7	7	7	2	2	2	2
1	1	0	0	0	1	0	0	0	0	0	6	6	6	6	6	6	6	6	6	6	6	6	6	6	6	6	6	6	6	6	5	5	4	6	4	5	6	6	5	5	5	6	6	6	6	2	1	1	1
1	1	0	0	0	1	0	0	0	0	0	6	6	6	6	6	6	6	6	6	6	6	6	6	6	6	6	6	6	6	6	6	6	6	6	6	4	4	4	4	4	4	4	4	4	4	4	4	4	4
1	1	0	0	0	0	0	0	0	0	0	4	4	4	4	4	6	6	6	5	5	6	6	6	6	6	6	6	6	6	6	4	4	4	4	4	4	4	6	6	6	6	6	6	6	6	1	1	1	1
1	1	1	0	1	0	0	0	0	1	0	6	6	6	6	6	6	6	6	6	6	6	6	6	6	6	6	6	6	6	6	6	6	6	6	6	6	6	6	6	6	6	6	6	6	6	3	3	2	2
1	1	0	1	0	1	1	0	0	0	0	7	7	7	7	7	6	6	2	6	6	6	7	7	7	7	7	7	7	7	7	6	6	6	6	6	3	3	3	5	5	7	7	7	7	7	3	2	2	2
1	0	0	0	0	1	0	0	0	0	0	4	5	5	5	5	6	6	6	6	6	7	7	7	7	7	6	6	6	6	6	4	6	6	6	6	7	7	7	7	7	6	6	6	6	6	1	1	1	1
1	1	0	0	0	1	0	0	0	0	0	6	6	6	6	6	6	6	6	6	6	6	6	6	6	6	6	6	6	6	6	6	6	6	6	6	6	6	6	6	6	6	6	6	6	6	4	4	4	4
1	1	0	0	0	1	0	0	0	0	0	6	6	6	6	6	6	6	5	6	5	5	6	7	7	6	6	6	6	6	5	5	7	6	7	7	6	6	6	6	6	7	7	6	6	6	2	2	2	2
1	0	0	0	0	1	0	0	0	0	0	4	4	4	4	4	6	6	6	6	6	5	5	5	5	5	5	5	5	5	5	4	5	5	5	5	2	2	2	2	2	5	5	5	5	5	6	6	6	6
1	1	0	0	0	1	0	0	0	0	0	4	4	4	4	4	6	6	6	6	6	4	4	4	4	4	6	5	5	6	6	6	6	6	6	6	6	6	5	5	5	5	5	5	5	5	4	3	5	5
1	1	0	1	1	1	1	0	0	0	0	7	6	6	6	6	6	6	6	6	7	7	7	7	7	7	7	7	7	7	7	7	7	7	7	7	7	7	7	7	7	7	7	7	7	7	7	7	7	7
1	1	0	0	0	1	0	0	0	0	0	7	7	7	7	7	6	6	6	6	6	7	7	7	7	7	7	7	7	7	7	7	7	7	7	7	7	7	7	7	7	7	7	7	7	7	1	1	1	1
1	1	0	0	0	1	0	0	0	0	0	5	5	5	5	5	6	6	6	6	6	7	7	7	7	7	7	7	7	7	7	4	5	5	6	6	5	5	5	5	5	7	7	7	7	7	4	4	4	4
1	1	1	0	1	1	0	0	0	0	0	7	7	7	6	6	6	6	6	6	6	7	7	7	7	7	7	7	7	7	7	6	7	7	7	6	5	5	5	4	4	7	7	7	7	7	5	5	4	4
1	1	0	0	0	1	0	0	0	0	0	6	5	5	5	5	6	6	6	6	6	6	6	6	6	6	6	6	6	6	6	6	6	6	6	6	5	5	5	5	5	5	5	5	5	5	7	7	5	6
1	1	0	0	0	1	0	0	0	0	0	6	6	6	6	6	6	6	6	6	6	6	6	6	6	5	6	5	6	6	6	4	5	5	5	4	5	5	5	5	5	5	5	5	5	5	3	3	4	4
1	1	0	0	0	1	0	0	0	0	0	7	7	7	7	7	6	6	4	7	5	7	7	7	7	7	7	7	7	7	7	6	7	7	7	7	4	5	2	5	5	7	7	7	7	7	2	1	1	2
1	1	0	0	1	1	0	0	1	0	0	7	7	7	7	7	6	6	6	6	6	7	7	7	7	7	7	7	7	7	7	7	7	7	7	7	6	6	5	5	5	6	6	6	6	6	1	1	1	1
1	1	0	0	0	0	0	0	0	0	0	7	7	7	7	7	6	6	6	6	6	6	6	6	6	6	6	6	6	6	6	4	6	6	6	4	5	5	5	5	5	5	5	5	5	5	5	4	3	4
1	1	0	0	0	1	0	0	0	1	0	7	7	7	7	7	6	6	6	6	6	7	7	7	7	7	7	7	7	7	7	6	7	7	7	7	5	6	6	6	6	6	6	6	6	6	2	2	3	2
1	1	0	0	0	1	0	0	0	0	0	6	6	6	6	6	6	6	6	6	6	6	6	6	6	6	6	6	6	6	6	6	6	6	6	6	6	6	6	6	6	6	6	6	6	6	6	6	6	6
1	1	0	0	0	1	0	0	0	0	0	5	5	5	5	5	6	6	6	6	6	6	6	6	6	6	6	6	6	6	6	6	6	6	6	6	4	4	4	4	4	6	6	6	6	6	4	4	4	4
1	1	0	0	0	0	0	0	0	0	0	7	7	7	7	7	6	6	6	6	6	6	6	6	6	6	6	6	6	6	6	6	6	6	6	6	6	6	6	6	6	6	6	6	6	6	1	1	1	1
1	1	0	0	0	1	0	0	0	1	0	6	6	6	6	6	6	6	6	6	6	6	6	6	6	6	6	4	6	5	5	6	6	6	7	6	4	4	4	5	4	6	4	4	4	4	1	2	3	2
1	1	0	1	1	1	0	0	1	1	0	7	7	7	7	7	6	6	6	6	6	5	5	6	5	5	6	6	6	6	6	6	6	6	6	6	6	7	6	6	6	6	6	6	6	6	7	7	7	7
1	1	0	0	0	0	0	0	0	1	0	7	7	7	7	7	6	6	2	5	5	7	7	7	7	7	7	7	7	7	7	7	7	7	7	7	6	6	6	7	6	7	7	7	7	7	1	1	1	4
1	1	0	0	0	1	0	0	0	0	0	5	6	5	6	5	6	6	6	6	6	6	6	6	6	6	6	5	5	5	5	4	5	4	5	4	4	4	4	4	4	5	5	5	5	5	4	4	5	5
1	0	0	0	0	1	0	0	0	1	0	4	4	4	4	4	6	6	4	5	5	4	5	4	4	5	5	6	6	6	6	4	4	4	4	4	3	3	3	4	3	6	6	5	5	7	3	3	4	3
1	1	0	0	1	0	0	0	0	0	0	4	4	4	4	4	6	6	6	6	6	5	5	5	5	6	6	5	5	6	6	2	2	4	4	3	4	4	4	5	5	5	5	5	5	5	5	2	5	2
1	1	0	0	0	0	0	0	0	0	0	6	6	6	6	6	6	6	6	6	6	6	6	6	6	6	6	6	6	6	6	6	6	6	6	6	6	6	6	6	6	6	6	6	6	6	4	4	4	4
1	1	0	0	0	1	0	0	0	0	0	7	7	5	6	6	6	6	5	4	4	7	7	7	7	7	7	7	7	7	7	6	5	7	5	6	5	4	4	4	4	5	5	6	6	6	5	5	5	5
1	1	0	0	0	1	1	0	0	0	0	6	6	6	6	6	6	6	6	5	6	6	6	6	6	6	6	6	6	6	6	4	4	4	5	5	5	5	5	5	5	5	5	5	5	5	4	4	4	4
1	0	0	0	0	1	0	0	0	0	0	5	5	4	4	5	6	6	4	5	5	6	7	7	5	5	6	6	5	5	5	3	5	6	6	5	3	2	5	7	5	6	5	5	4	6	3	2	4	2
1	1	0	1	0	1	0	0	0	0	0	6	6	6	6	6	6	6	6	5	5	5	5	5	5	6	6	6	6	6	5	5	5	5	5	5	6	5	5	5	5	5	5	5	5	5	2	2	3	2
1	1	0	0	0	1	1	0	0	0	0	4	4	4	4	4	6	6	4	4	4	5	5	5	5	5	5	5	5	5	5	4	4	4	4	4	3	3	3	3	3	4	4	4	4	4	5	5	4	4
1	0	0	0	0	1	0	0	0	0	0	6	7	6	7	7	6	6	6	6	6	7	7	7	7	6	7	7	7	7	7	7	7	7	7	7	7	7	7	6	6	7	6	6	6	6	2	2	2	2
1	1	0	0	0	0	0	0	0	1	0	6	6	6	6	6	6	6	6	6	6	6	6	6	6	6	6	6	6	6	6	6	6	6	6	6	4	4	4	4	4	5	5	5	5	5	2	2	2	2
1	1	0	1	1	1	0	0	1	1	0	7	7	7	7	7	6	6	4	6	6	7	7	7	7	7	7	7	7	7	7	4	4	7	7	4	4	4	4	4	4	4	4	4	4	4	3	2	2	1
1	0	0	0	0	1	0	0	0	0	0	6	6	6	6	6	6	6	6	6	6	6	6	6	6	6	6	6	6	6	6	1	1	3	3	3	1	1	1	1	1	7	7	7	7	7	7	7	7	7
1	1	0	0	0	0	0	0	0	0	0	6	5	6	7	7	6	6	6	6	6	5	5	5	5	6	5	5	5	5	5	4	4	4	4	5	4	4	4	4	4	4	4	4	4	4	7	7	6	7
1	1	0	0	0	0	0	1	0	0	0	5	5	5	5	5	6	6	5	5	4	4	4	6	5	6	4	4	4	4	4	4	6	6	6	5	5	5	4	5	5	4	4	4	4	4	6	5	5	5
1	1	1	0	1	1	0	0	0	0	0	7	7	7	7	7	6	6	6	7	7	7	7	7	7	7	7	7	7	7	7	7	7	7	7	7	7	7	7	7	7	7	7	7	7	7	1	2	4	2
1	1	0	1	0	1	0	0	0	0	0	6	7	7	6	6	6	6	7	6	5	7	7	7	7	7	6	6	7	7	6	5	6	6	7	6	5	6	5	6	6	7	7	7	7	7	1	2	2	2
1	0	0	0	0	1	0	0	0	0	0	6	6	6	6	6	6	6	6	6	6	6	6	6	6	6	6	6	6	6	6	6	6	6	6	6	6	6	6	6	6	6	6	6	6	6	4	4	4	4
1	1	0	0	0	1	0	0	0	1	0	4	4	4	4	4	6	6	6	6	6	5	5	5	6	6	6	6	6	6	6	7	5	6	5	4	4	4	4	4	4	5	5	5	5	5	3	3	2	2
1	1	0	0	0	1	0	0	0	0	0	7	7	7	7	7	6	6	6	6	6	7	7	7	7	7	7	7	7	7	7	7	7	7	7	7	7	7	7	7	7	7	7	7	7	7	1	1	1	1
1	0	0	0	0	1	0	0	0	0	0	7	6	5	5	7	6	6	7	6	7	6	7	6	7	6	6	7	6	7	6	4	7	7	7	5	6	7	6	7	6	6	7	6	7	6	1	7	7	7
1	0	0	0	0	0	0	0	0	1	0	4	4	4	6	4	6	6	6	6	6	7	7	7	7	7	5	5	5	5	5	5	7	7	7	6	4	5	4	4	3	7	7	7	7	7	1	1	3	1
1	0	0	0	0	0	0	0	1	1	0	4	4	4	4	4	6	6	4	6	4	5	5	5	6	6	4	4	4	4	4	4	4	5	5	4	2	2	2	2	2	5	5	4	5	5	5	5	5	5
1	1	0	0	0	1	0	0	0	0	0	5	6	7	6	6	6	6	6	5	5	7	7	7	7	7	7	7	7	7	7	5	7	7	7	6	5	5	5	5	5	6	6	6	6	6	2	3	4	5
1	1	1	1	0	1	0	1	1	1	0	4	4	4	4	4	6	6	5	6	6	5	5	6	6	6	6	6	6	6	6	4	4	4	4	5	5	5	4	5	4	7	7	5	7	7	3	4	3	3
1	1	0	0	0	1	0	0	0	0	0	7	7	7	7	7	6	6	6	6	6	7	7	7	7	7	7	7	7	7	7	7	7	7	7	4	5	5	4	6	4	7	7	5	7	6	1	1	1	1
1	1	0	0	0	1	0	0	0	1	0	5	5	5	6	7	6	6	6	6	6	5	5	5	6	7	6	6	6	6	7	6	6	6	6	6	6	6	5	6	5	6	6	6	6	7	1	1	2	3
1	1	0	0	0	0	0	0	0	0	0	6	6	6	6	6	6	6	6	6	6	6	6	6	6	6	6	5	6	6	6	5	6	6	6	6	5	5	5	5	4	5	5	5	5	5	1	1	1	1
1	1	0	0	0	0	0	0	0	0	0	4	4	4	4	4	6	6	6	6	6	4	4	4	4	4	4	4	4	4	4	4	4	4	4	4	4	4	4	4	4	4	4	4	4	4	4	4	4	4
1	1	0	0	0	1	0	0	0	0	0	6	6	6	6	6	6	6	5	5	5	6	6	6	6	6	6	6	6	6	6	6	6	6	6	6	6	6	6	6	6	6	6	6	6	6	3	4	4	3
1	1	0	0	0	0	0	0	0	0	0	4	4	6	6	6	6	6	6	6	4	6	6	6	5	6	6	6	6	6	6	3	3	5	5	4	4	4	4	4	3	4	4	4	4	4	4	4	4	4
1	1	0	0	0	1	0	0	0	0	0	5	5	5	5	5	6	6	6	6	6	6	6	6	6	6	5	5	5	6	6	4	4	4	4	4	3	3	3	3	2	5	5	5	5	5	6	5	6	4
1	1	0	0	1	0	0	0	0	0	0	4	4	4	5	5	6	6	5	6	5	6	6	6	5	6	6	5	6	5	6	5	5	6	6	5	5	5	5	5	4	6	6	6	6	5	5	4	5	5
1	1	0	1	1	1	0	0	0	0	0	5	4	5	5	5	6	6	6	6	6	6	6	6	6	6	6	6	6	6	6	6	6	6	6	6	4	4	4	4	4	6	6	6	6	6	2	2	2	2
1	1	0	0	0	1	0	0	0	0	0	6	6	6	6	6	6	6	6	6	6	6	6	5	6	5	6	6	6	6	6	6	6	6	6	6	6	6	2	6	6	6	6	6	6	6	1	1	1	1
1	1	0	0	0	1	0	0	0	0	0	5	5	5	5	5	6	6	3	6	6	5	5	5	6	6	6	6	6	6	6	4	4	5	5	4	5	5	4	5	5	5	5	5	6	6	4	3	3	4
1	1	0	0	1	0	0	0	0	1	0	6	6	7	6	6	6	6	6	6	6	7	7	7	6	7	7	6	7	7	7	5	5	7	6	6	5	5	5	5	5	7	7	6	7	7	4	5	4	5
1	1	0	0	0	1	0	0	0	0	0	5	5	5	5	5	6	6	6	6	6	6	6	6	6	6	6	5	5	6	6	5	5	6	6	4	6	6	6	6	6	6	6	6	6	6	5	5	4	4
1	1	0	0	0	1	0	0	1	0	0	6	6	6	6	6	6	6	6	6	6	6	6	6	6	7	7	7	7	7	7	4	4	7	7	6	5	4	4	5	4	7	7	7	7	7	2	2	2	2
1	1	0	0	0	1	1	0	0	1	0	7	7	7	7	7	6	6	6	6	6	7	7	7	7	7	7	7	7	7	7	7	7	7	7	7	6	6	5	6	6	7	7	7	7	7	1	1	1	1
1	1	0	0	0	1	0	0	0	0	0	5	5	5	6	5	6	6	6	6	6	6	6	6	6	6	6	6	6	6	6	4	5	5	5	5	5	4	4	5	4	5	5	6	6	6	2	2	3	2
1	1	0	0	0	1	0	0	0	0	0	6	6	6	5	6	6	6	6	6	6	6	6	6	6	6	6	6	6	6	6	5	5	5	5	5	4	4	4	4	4	6	6	6	6	6	1	1	1	1
1	1	0	0	0	1	0	0	0	0	0	4	4	4	4	4	6	6	6	6	6	4	4	4	7	7	5	5	5	5	5	1	1	3	3	3	3	3	3	3	3	4	4	4	4	4	1	1	1	1
1	1	0	0	0	1	0	0	0	0	0	6	6	6	5	5	6	6	6	6	6	6	4	5	7	7	6	5	5	7	6	1	2	5	4	6	4	4	4	4	4	7	7	7	7	7	3	1	1	2
1	1	0	0	0	0	0	0	0	1	0	6	6	6	6	6	6	6	6	6	5	5	5	6	6	6	6	6	6	6	6	6	6	5	5	5	6	6	6	6	5	7	7	5	6	6	3	3	3	5
1	1	0	0	0	0	0	0	0	0	0	4	4	4	4	4	6	6	5	6	6	7	7	7	7	7	7	5	6	6	6	5	5	5	5	6	3	4	3	3	3	5	6	5	5	5	4	4	3	3
1	1	0	0	1	1	0	0	0	0	0	6	6	6	6	6	6	6	6	6	6	6	6	6	6	6	6	6	6	6	6	6	6	6	6	6	6	6	6	6	6	6	6	6	6	6	6	6	6	6
1	1	0	0	0	1	1	1	0	0	0	7	7	7	7	7	7	6	7	7	7	6	7	7	6	7	7	7	7	7	7	7	7	7	6	7	6	7	7	7	7	7	6	7	7	7	7	7	7	7
1	0	0	0	0	0	0	0	0	1	0	4	4	4	4	4	7	6	7	5	6	7	7	7	7	7	7	7	7	7	7	7	7	7	7	7	6	6	6	5	5	6	7	7	7	7	6	6	7	6
1	1	0	0	0	1	0	0	0	0	0	7	6	6	7	7	7	6	7	7	6	6	7	7	7	7	6	7	7	7	6	6	6	6	7	7	5	5	6	5	6	6	7	7	7	6	3	5	5	5
1	1	0	0	0	1	0	0	0	0	0	7	7	7	7	7	7	6	7	7	7	7	7	7	5	5	5	4	4	5	5	4	4	4	4	4	4	4	4	5	5	5	5	5	5	5	5	5	5	5
1	1	0	0	0	1	0	0	0	1	0	4	4	6	6	6	7	6	7	7	7	7	7	6	7	7	6	6	6	6	6	6	6	6	7	6	6	7	6	7	6	5	5	5	6	5	3	3	3	3
1	1	0	0	1	1	0	0	0	0	0	4	4	4	4	4	7	6	6	7	7	4	5	4	5	5	6	6	6	6	6	2	4	4	5	5	5	4	4	6	5	6	6	6	6	6	2	2	1	1
1	1	0	0	0	1	0	0	0	0	0	4	4	4	4	4	4	7	7	7	1	4	4	4	4	4	4	4	4	4	4	4	4	4	4	4	4	4	4	4	4	4	4	4	4	4	1	1	1	1
1	1	0	0	0	0	0	0	0	0	0	4	4	4	4	4	5	7	7	7	7	5	5	5	5	5	7	7	7	6	6	6	7	7	7	7	7	6	6	6	6	6	6	6	7	7	6	5	5	5
1	1	0	0	0	0	0	0	0	1	0	4	4	4	4	4	5	7	7	4	4	6	6	6	6	6	7	7	7	7	7	4	4	7	7	4	7	7	7	7	7	7	7	7	7	7	4	4	4	4
1	0	0	0	0	1	0	0	0	0	0	5	5	6	5	5	5	7	6	5	5	6	5	6	7	5	5	5	6	6	7	5	5	6	4	7	5	5	6	7	6	6	6	7	6	5	6	6	5	7
1	1	0	0	1	0	0	0	0	0	0	7	7	7	7	7	5	7	6	7	7	7	7	7	7	7	7	7	7	7	7	5	7	7	7	7	7	7	7	7	7	7	7	7	7	7	2	1	2	1
1	0	0	0	0	1	0	0	0	1	0	7	5	5	5	6	5	7	5	7	4	5	4	4	7	7	7	7	7	7	7	5	5	5	5	5	3	4	4	4	4	7	7	7	5	5	1	1	7	1
1	1	0	0	0	1	0	0	0	0	0	4	4	5	6	5	5	7	5	5	6	5	5	6	5	6	5	5	4	5	5	5	6	5	6	5	5	6	5	6	5	5	6	5	6	5	5	5	6	5
1	1	0	0	1	1	0	0	0	1	0	5	5	5	5	5	5	7	3	6	6	7	7	7	7	7	7	7	7	7	7	6	7	7	6	4	6	6	4	5	6	7	7	7	7	7	1	1	2	2
1	1	0	0	0	1	0	0	0	1	0	6	6	7	6	7	6	7	7	6	7	7	6	7	6	7	7	6	7	6	7	7	6	7	7	7	7	6	7	6	7	7	6	7	6	7	4	4	4	4
1	1	0	0	0	0	0	0	0	0	0	7	7	7	7	7	6	7	6	7	7	7	7	7	7	7	7	7	7	7	7	5	7	7	7	7	5	5	5	5	5	7	7	7	7	7	1	1	1	1
1	1	0	1	0	1	0	0	0	0	0	7	7	7	7	7	6	7	6	6	6	7	7	7	7	7	7	7	7	7	7	7	7	7	7	7	7	7	7	7	7	7	7	7	7	7	2	1	5	1
1	1	0	1	1	1	0	0	0	0	0	7	6	6	7	7	6	7	7	6	7	6	7	7	6	7	7	7	7	6	7	7	6	7	7	7	7	7	6	7	7	7	7	7	6	7	7	6	7	7
1	1	0	0	0	1	0	0	0	0	0	7	7	7	7	7	6	7	5	7	7	5	6	7	6	7	6	5	5	5	6	5	6	7	5	6	7	6	6	7	7	7	6	6	7	7	6	6	7	7
1	1	0	0	1	0	0	0	1	0	0	5	5	5	6	6	6	7	6	7	7	5	6	6	7	7	7	7	7	7	7	6	7	7	7	6	6	7	7	7	7	6	6	7	6	6	3	2	3	2
1	0	0	1	1	1	0	0	0	0	0	7	7	7	7	7	6	7	7	7	7	7	7	7	7	7	7	7	7	7	7	7	7	7	7	7	7	7	7	7	7	7	7	7	7	7	1	1	1	1
1	1	0	0	0	0	0	0	0	0	0	6	6	6	6	6	6	7	7	7	7	7	7	7	7	7	6	6	6	6	6	7	7	6	7	7	7	7	7	7	7	7	7	7	7	7	7	7	7	7
1	1	0	0	0	1	0	0	0	0	0	7	7	7	7	7	6	7	7	7	7	7	7	7	7	7	7	7	7	7	7	7	7	7	7	7	6	7	4	7	6	7	7	7	7	7	4	4	6	4
1	1	0	0	0	0	0	1	0	0	0	7	7	7	6	6	6	7	7	6	7	7	7	7	7	7	7	7	7	7	7	6	7	7	7	7	7	7	7	7	7	7	7	7	7	7	7	6	6	6
1	1	0	0	0	1	0	0	0	0	0	7	7	7	7	7	6	7	7	7	7	7	7	7	7	7	7	7	7	7	7	7	7	7	7	7	3	3	3	5	4	7	7	7	7	7	2	3	4	2
1	1	0	0	0	1	1	0	0	0	0	7	7	7	7	7	6	7	6	7	7	7	7	7	7	7	7	7	7	7	7	6	6	7	7	7	6	6	5	5	5	7	7	7	7	7	6	1	4	1
1	1	0	0	0	1	0	0	0	0	0	7	7	7	7	7	6	7	6	7	7	7	7	7	7	7	4	7	7	7	7	7	7	7	7	4	6	6	4	4	4	7	7	7	7	7	1	1	2	1
1	1	0	0	0	1	1	0	0	0	0	7	6	6	7	6	6	7	5	5	5	7	7	7	7	7	6	5	5	6	6	4	4	7	4	4	4	4	4	5	5	7	6	6	6	6	6	6	4	1
1	1	0	1	0	1	0	0	0	0	0	6	6	7	7	7	6	7	6	7	6	7	6	6	6	7	7	7	7	6	7	4	6	6	7	6	6	6	6	7	7	6	7	6	7	7	5	5	4	5
1	1	0	0	0	1	0	0	0	0	0	7	7	7	7	7	6	7	6	7	7	7	7	7	7	7	7	7	7	7	7	6	6	7	7	7	6	6	5	6	5	7	7	7	7	7	2	2	2	2
1	1	0	0	1	1	0	0	0	0	0	7	7	7	7	7	7	7	7	7	7	7	7	7	7	7	7	7	7	7	7	7	7	7	7	7	7	7	7	7	7	7	7	7	7	7	1	1	1	1
1	0	0	0	0	1	0	0	0	0	0	7	7	7	7	7	7	7	7	7	7	7	7	7	7	7	7	7	7	7	7	7	7	7	7	7	7	7	7	7	7	7	7	7	7	7	7	7	7	7
1	1	0	0	0	1	0	0	0	0	0	7	7	7	7	7	7	7	7	7	7	7	7	7	7	7	7	7	7	7	7	7	7	7	7	7	6	6	6	6	6	6	6	6	6	7	7	7	7	7
1	1	0	0	0	1	0	0	0	0	0	7	7	7	7	7	7	7	7	4	7	7	7	7	7	7	7	7	7	7	7	7	7	7	7	7	7	7	7	7	7	7	7	7	7	7	7	7	7	7
1	1	0	0	0	0	0	0	0	0	0	7	7	7	7	7	7	7	7	7	7	7	7	7	7	7	7	7	7	7	7	7	7	7	7	7	7	7	7	7	7	7	7	7	7	7	7	7	7	7
1	1	0	0	0	1	0	0	0	0	0	7	7	7	7	7	7	7	7	7	7	7	7	7	7	7	7	7	7	7	7	7	7	7	7	7	7	7	7	7	7	7	7	7	7	7	7	7	7	7
1	1	0	0	0	0	0	0	0	0	0	7	7	7	7	7	7	7	7	7	7	7	7	7	7	7	7	7	7	7	7	7	7	7	7	7	7	7	7	7	7	7	7	7	7	7	7	7	7	7
1	1	0	0	0	1	1	0	0	0	0	7	7	7	7	7	7	7	7	7	7	7	7	7	7	7	7	7	7	7	7	7	7	7	7	7	7	7	7	7	7	7	7	7	7	7	2	2	2	2
1	1	0	0	0	0	0	0	0	0	0	7	7	7	7	7	7	7	7	7	7	7	7	7	7	7	7	7	7	7	7	7	7	7	7	7	7	7	7	7	7	7	7	7	7	7	7	7	7	7
1	1	0	0	0	1	0	0	0	0	0	7	7	7	7	7	7	7	7	7	7	7	7	7	7	7	7	7	7	7	7	7	7	7	7	7	7	7	7	7	7	7	7	7	7	7	7	7	7	7
1	1	1	1	1	1	1	1	1	0	0	7	7	7	7	7	7	7	7	7	7	7	7	7	7	7	7	7	7	7	7	7	7	7	7	7	7	7	7	7	7	7	7	7	7	7	7	7	7	7
1	1	0	0	0	1	0	0	0	0	0	7	7	7	7	7	7	7	7	7	7	7	7	7	7	7	7	7	7	7	7	7	7	7	7	7	7	7	7	7	7	7	7	7	7	7	7	7	7	7
1	1	0	0	0	1	0	0	0	1	0	7	7	7	7	7	7	7	7	4	4	7	7	7	7	7	7	7	7	7	7	7	7	7	7	7	7	7	7	7	7	7	7	7	7	7	1	1	1	1
1	1	0	0	0	1	0	0	0	1	0	7	7	7	7	7	7	7	7	7	7	7	7	7	7	7	7	7	7	7	7	7	7	7	7	7	7	7	7	7	7	7	7	7	7	7	7	7	7	7
1	1	1	1	0	1	1	0	0	0	0	7	7	7	7	7	7	7	7	7	7	7	7	7	7	7	7	7	7	7	7	7	7	7	7	7	7	7	7	7	7	7	7	7	7	7	7	7	7	7
1	1	1	1	1	1	1	1	1	0	0	7	7	7	7	7	7	7	7	7	7	7	7	7	7	7	7	7	7	7	7	7	7	7	7	7	7	7	7	7	7	7	7	7	7	7	7	7	7	7
1	1	0	0	0	0	0	0	0	0	0	7	7	7	7	7	7	7	7	7	7	7	7	7	7	7	7	7	7	7	7	7	7	7	7	7	7	7	7	7	7	7	7	7	7	7	7	7	7	7
1	1	0	0	0	1	0	0	0	0	0	7	7	7	7	7	7	7	7	7	7	7	7	7	7	7	7	7	7	7	7	7	7	7	7	7	7	7	7	7	7	7	7	7	7	7	4	4	4	4
1	1	0	0	0	0	0	0	0	0	0	7	7	7	7	7	7	7	7	7	7	7	7	7	7	7	7	7	7	7	7	7	7	7	7	7	7	7	7	7	7	7	7	7	7	7	1	1	1	1
1	1	0	0	0	1	0	0	0	0	0	7	7	7	7	7	7	7	7	7	7	7	7	7	7	7	7	7	7	7	7	7	7	7	7	7	7	7	7	7	7	7	7	7	7	7	1	1	1	1
1	1	0	0	1	1	0	0	1	0	0	7	7	7	7	7	7	7	7	7	7	7	7	7	7	7	7	7	7	7	7	7	7	7	7	7	7	7	7	7	7	7	7	7	7	7	1	1	1	1
1	1	0	1	0	1	1	0	0	0	0	7	7	7	7	7	7	7	7	7	7	7	7	7	7	7	7	7	7	7	7	7	7	7	7	7	7	7	7	7	7	7	7	7	7	7	4	4	4	4
1	1	0	0	0	1	0	0	0	0	0	7	7	7	7	7	7	7	7	7	7	7	7	7	7	7	7	7	7	7	7	7	7	7	7	7	7	7	7	7	7	7	7	7	7	7	7	7	7	7
1	1	0	0	0	1	1	0	0	0	0	7	7	7	7	7	7	7	7	7	7	7	7	7	7	7	7	7	7	7	7	7	7	7	7	7	7	7	7	7	7	7	7	7	7	7	7	7	7	7
1	1	0	0	0	1	0	0	0	0	0	7	7	7	7	7	7	7	7	7	7	7	7	7	7	7	7	7	7	7	7	7	7	7	7	7	7	7	7	7	7	7	7	7	7	7	7	7	7	7
1	1	0	0	0	1	0	0	0	0	0	7	7	7	7	7	7	7	7	7	7	7	7	7	7	7	7	7	7	7	7	7	7	7	7	7	7	7	7	7	7	7	7	7	7	7	4	4	4	4
1	1	0	0	0	1	0	0	0	0	0	7	7	7	7	7	7	7	7	7	7	7	7	7	7	7	7	7	7	7	7	7	7	7	7	7	7	7	7	7	7	7	7	7	7	7	7	7	7	7
1	0	0	0	0	1	0	0	0	0	0	7	7	7	7	7	7	7	7	7	7	7	7	7	7	7	7	7	6	7	6	6	7	6	7	7	5	5	5	5	5	6	7	5	7	6	7	6	7	6
1	1	0	0	0	1	0	0	0	0	0	7	7	7	7	7	7	7	7	7	7	7	7	7	7	7	7	7	7	7	7	7	7	7	7	7	7	7	7	7	7	7	7	7	7	7	1	1	1	1
1	1	0	0	0	1	0	0	0	0	0	7	7	7	7	7	7	7	7	7	7	7	7	7	7	7	7	7	7	7	7	7	7	7	7	7	7	7	7	7	7	7	7	7	7	7	1	1	2	1
1	1	0	0	0	0	0	0	0	0	0	7	7	7	7	7	7	7	7	7	7	7	7	7	7	7	7	7	7	7	7	7	7	7	7	7	7	7	7	7	7	7	7	7	7	7	7	7	7	7
1	1	0	0	0	0	0	0	0	0	0	7	7	7	7	7	7	7	7	7	7	7	7	7	7	7	7	7	7	7	7	7	7	7	7	7	7	7	7	7	7	7	7	7	7	7	1	1	1	1
1	1	0	1	0	1	0	0	0	0	0	7	7	7	7	7	7	7	7	7	7	7	7	7	7	7	7	7	7	7	7	7	7	7	7	7	7	7	7	7	7	7	7	7	7	7	7	7	7	7
1	1	0	0	0	1	0	0	0	0	0	6	6	6	6	6	7	7	7	7	7	6	6	6	6	6	6	6	6	6	6	6	6	6	6	6	6	6	6	6	6	6	6	6	6	6	1	1	1	1
1	1	0	0	0	0	0	0	0	0	0	7	7	7	7	7	7	7	7	7	7	7	7	7	7	7	7	7	7	7	7	7	7	7	7	7	7	7	7	7	7	7	7	7	7	7	7	7	7	7
1	1	0	0	0	1	0	0	0	0	0	7	7	7	7	7	7	7	7	7	7	7	7	7	7	7	7	7	7	7	7	7	7	7	7	7	1	1	1	7	7	7	7	7	7	7	1	1	1	1
1	1	0	0	0	0	1	0	0	0	0	7	7	7	7	7	7	7	7	7	7	7	7	7	6	7	7	7	7	7	7	7	7	7	7	7	7	7	7	7	7	6	6	6	6	6	1	1	2	2
1	1	1	1	1	1	1	1	1	0	0	7	7	7	7	7	7	7	7	7	7	7	7	7	7	7	7	7	7	7	7	7	7	7	7	7	7	7	7	7	7	7	7	7	7	7	7	7	7	7
1	1	0	0	0	0	0	1	1	0	0	7	7	7	7	7	7	7	7	7	7	7	7	7	7	7	7	7	7	7	7	7	7	7	7	7	7	7	7	7	7	7	7	7	7	7	1	1	1	1
1	1	0	0	0	1	0	0	0	0	0	7	7	7	7	7	7	7	7	7	7	7	7	7	7	7	7	7	7	7	7	7	7	7	7	7	7	7	7	7	7	7	7	7	7	7	7	7	7	7
1	1	0	1	0	0	0	0	0	1	0	7	7	7	7	7	7	7	7	7	7	7	7	7	7	7	7	7	7	7	7	7	7	7	7	7	7	7	7	7	7	7	7	7	7	7	4	4	4	4
1	1	0	0	0	1	0	0	0	0	0	7	7	7	7	7	7	7	7	7	7	7	7	7	7	7	7	7	7	7	7	7	7	7	7	7	7	7	7	7	7	7	7	7	7	7	1	5	7	7
1	1	0	0	0	1	0	0	0	0	0	6	6	6	6	6	7	7	5	6	6	7	7	7	7	7	7	7	7	7	7	6	6	6	6	6	6	6	6	6	6	6	6	6	6	6	5	5	5	5
1	1	0	0	1	1	0	0	0	0	0	7	7	7	7	7	7	7	7	7	7	7	7	7	7	7	7	7	7	7	7	7	7	7	7	7	7	7	7	7	7	7	7	7	7	7	4	4	4	4
1	1	0	0	0	1	0	0	0	0	0	7	7	7	7	7	7	7	7	7	7	7	7	7	7	7	7	7	7	7	7	7	7	7	7	7	7	7	7	7	7	7	7	7	7	7	7	7	7	7
1	1	0	0	0	0	0	0	0	0	0	7	7	7	7	7	7	7	7	7	7	7	7	7	7	6	7	6	6	7	7	7	6	7	6	7	7	7	4	7	7	7	6	5	5	6	7	7	6	7
1	1	0	0	0	0	0	0	0	0	0	7	7	7	7	7	7	7	7	7	7	7	7	7	7	7	7	4	7	7	7	5	7	7	7	7	7	7	7	7	7	7	7	7	7	7	1	1	1	1
1	1	0	0	1	1	0	0	1	0	0	7	7	7	7	7	7	7	7	7	7	7	7	7	7	7	7	7	7	7	7	7	7	7	7	7	7	7	7	7	7	7	7	7	7	7	4	4	4	4
1	1	0	1	0	0	0	0	0	0	0	7	7	7	7	7	7	7	7	7	7	7	7	7	7	7	7	6	6	7	6	6	6	7	7	7	6	7	6	7	6	7	7	7	7	6	1	5	2	4
1	1	0	0	1	1	1	0	0	0	0	7	7	7	7	7	7	7	7	7	7	7	7	7	7	7	7	7	7	7	7	7	7	7	7	7	7	7	7	7	7	7	7	7	7	7	3	4	3	3
1	1	0	0	0	0	0	0	0	0	0	7	7	7	7	7	7	7	7	7	7	7	7	7	7	7	7	7	7	7	7	7	7	7	7	7	4	4	4	4	4	7	7	7	7	7	4	4	4	4
1	1	0	0	0	0	0	0	0	0	0	7	7	7	7	7	7	7	7	7	7	7	7	7	7	7	7	7	7	7	7	7	7	7	7	7	7	7	7	7	7	7	7	7	7	7	1	1	1	1
1	1	0	0	0	1	0	0	0	0	0	7	7	7	7	7	7	7	7	7	7	7	7	7	7	7	7	7	7	7	7	7	7	7	7	7	7	7	7	7	7	7	7	7	7	7	1	1	1	7
1	1	0	0	0	1	0	0	0	0	0	5	5	5	5	5	7	7	7	6	7	4	5	5	6	4	7	5	7	7	7	4	4	4	4	4	4	4	4	4	4	5	4	4	4	4	6	6	6	6
1	0	0	0	0	1	0	0	0	0	0	7	7	7	7	7	7	7	7	7	7	7	7	7	7	7	7	7	7	7	7	7	7	7	7	7	7	7	7	7	7	7	7	7	7	7	1	1	1	1
1	1	0	0	0	1	0	0	0	0	0	7	7	7	7	7	7	7	7	7	7	7	6	7	6	6	6	6	6	7	6	6	6	6	7	7	6	7	7	6	6	6	7	6	7	6	1	2	2	1
1	1	0	1	0	1	0	0	0	0	0	7	7	7	7	7	7	7	7	7	7	7	7	7	7	7	7	7	7	7	7	7	7	7	7	7	7	7	7	7	7	7	7	7	7	7	7	7	7	7
1	0	0	0	0	0	0	0	0	1	0	7	7	7	7	7	7	7	7	7	7	7	7	7	7	7	7	7	7	7	7	7	7	7	7	7	7	7	7	7	7	7	7	7	7	7	1	1	1	1
1	1	0	0	0	1	0	0	0	0	0	7	7	7	7	7	7	7	7	7	7	7	7	7	7	7	7	7	7	7	7	7	7	7	7	7	7	7	7	7	7	7	7	7	7	7	7	7	7	7
1	1	0	0	1	0	0	0	0	0	0	7	7	7	7	7	7	7	7	7	7	7	7	7	7	7	7	7	7	7	7	7	7	7	7	7	7	7	7	7	7	7	7	7	7	7	7	7	7	7
1	1	0	0	0	1	0	0	0	0	0	7	7	7	7	7	7	7	7	7	7	7	7	7	7	7	7	7	7	7	7	7	7	7	7	7	7	7	7	7	7	7	7	7	7	7	1	1	1	1
1	1	0	0	0	1	0	0	0	0	0	7	7	7	7	7	7	7	7	7	7	7	7	7	7	7	7	7	7	7	7	7	7	7	7	7	7	7	7	7	7	7	7	7	7	7	7	7	7	7
1	1	0	0	0	0	0	0	0	0	0	7	7	7	7	7	7	7	7	7	7	7	7	7	7	7	7	7	7	7	7	7	7	7	7	7	7	7	7	7	7	7	7	7	7	7	1	1	1	1
1	1	0	0	0	1	0	0	1	0	0	7	7	7	7	7	7	7	6	6	6	7	6	6	7	6	7	7	7	7	7	7	7	7	7	7	7	7	7	7	7	7	7	7	7	7	7	7	7	7
1	0	0	0	0	1	0	0	0	0	0	7	7	7	7	7	7	7	7	7	7	7	7	7	7	7	7	7	7	7	7	7	7	7	7	7	7	7	7	7	7	7	7	7	7	7	7	7	7	7
1	0	0	0	0	0	0	0	0	1	0	7	7	7	7	7	7	7	7	7	7	7	7	7	7	7	7	7	7	7	7	7	7	7	7	7	7	7	7	7	7	7	7	7	7	7	7	7	7	7
1	0	0	0	0	1	0	0	0	0	0	7	7	7	7	7	7	7	7	7	7	7	7	7	7	7	7	7	7	7	7	7	7	7	7	7	7	7	7	7	7	7	7	7	7	7	4	4	4	7
1	1	0	0	0	0	0	0	0	0	0	5	5	6	5	6	7	7	6	7	7	6	6	6	6	5	6	6	6	6	6	4	4	6	6	4	4	4	4	5	4	6	6	5	6	5	4	4	4	6
1	0	0	0	0	1	0	0	0	0	0	7	7	7	7	7	7	7	7	7	7	6	7	6	7	6	7	5	6	7	7	5	6	7	6	7	7	6	7	6	7	7	6	5	6	7	7	7	7	7
1	1	0	1	1	1	0	0	0	0	0	7	7	7	7	6	7	7	7	7	7	7	7	7	7	7	7	7	7	7	7	6	7	7	7	7	7	7	7	7	7	7	7	7	7	7	1	1	1	1
1	1	1	1	1	1	1	1	1	0	0	7	7	7	7	7	7	7	7	7	7	7	7	7	7	7	7	7	7	7	7	7	7	7	7	7	6	6	6	6	6	6	6	6	6	6	3	3	3	3
1	1	0	1	0	1	0	0	0	0	0	7	7	7	7	7	7	7	7	7	7	7	7	7	7	7	7	7	7	7	7	7	7	7	7	7	7	7	7	7	7	7	7	7	7	7	1	1	1	1
1	1	0	0	0	1	0	0	0	1	0	7	7	7	7	7	7	7	7	7	7	7	7	7	7	7	7	7	7	7	7	7	7	7	7	7	7	7	7	7	7	7	7	7	7	7	3	3	1	1
1	1	0	0	0	1	0	0	0	0	0	7	7	7	7	7	7	7	7	7	7	7	7	7	7	7	7	7	7	7	7	7	7	7	7	7	6	6	7	7	7	7	7	7	7	7	2	1	2	1
1	1	0	0	0	0	0	0	0	0	0	7	7	7	7	7	7	7	7	7	7	7	7	7	7	7	7	7	7	7	7	7	7	7	7	7	7	7	7	7	7	7	7	7	7	7	7	7	7	7
1	1	0	0	0	1	0	0	0	1	0	7	7	7	7	7	7	7	7	7	7	7	7	7	7	7	7	7	7	7	7	7	7	7	7	7	7	7	7	7	7	7	7	7	7	7	4	4	4	4
1	1	0	0	0	1	0	0	0	0	0	7	7	7	7	7	7	7	7	7	7	7	7	7	7	7	7	7	7	7	7	7	7	7	7	4	7	7	7	7	7	7	7	7	7	7	4	4	4	4
1	1	0	0	0	0	0	0	0	0	0	7	7	7	7	7	7	7	7	7	7	7	7	7	7	7	7	7	7	7	7	7	7	7	7	7	7	7	7	7	7	7	7	7	7	7	7	7	7	7
1	1	0	0	0	0	0	0	0	0	0	7	7	7	7	7	7	7	7	7	7	7	7	7	7	7	7	7	7	7	7	7	7	7	7	7	7	7	7	7	7	7	7	7	7	7	1	1	1	1
1	1	0	0	0	1	0	0	0	1	0	7	7	7	7	7	7	7	7	7	7	7	7	7	7	7	7	7	7	7	7	7	7	7	7	7	7	7	7	7	7	7	7	7	7	7	4	4	4	4
1	0	0	0	0	0	0	0	0	1	0	7	7	7	7	7	7	7	7	7	7	7	7	7	7	7	7	7	7	7	7	7	7	7	7	7	7	7	7	7	7	7	7	7	7	7	1	1	1	1
1	0	0	0	1	1	0	0	1	0	0	7	7	7	7	7	7	7	7	7	7	7	7	7	7	7	7	7	7	7	7	7	7	7	7	7	7	7	7	7	7	7	7	7	7	7	7	7	7	7
1	0	0	0	1	1	0	0	0	0	0	7	7	7	7	7	7	7	7	7	7	7	7	7	7	7	7	7	7	7	7	7	7	7	7	7	7	7	7	7	7	7	7	7	7	7	1	1	3	1
1	1	0	0	0	0	0	0	0	0	0	7	7	7	7	7	7	7	7	7	7	7	7	7	7	7	7	7	7	7	7	7	7	7	7	7	7	7	7	7	7	7	7	7	7	7	4	4	4	4
1	1	0	0	1	0	0	0	0	0	0	7	7	7	7	7	7	7	7	7	7	7	7	7	7	7	7	7	7	7	7	7	7	7	7	7	7	7	7	7	7	7	7	7	7	7	7	7	7	7
1	0	0	0	0	1	0	0	0	0	0	7	7	7	7	7	7	7	4	7	7	6	6	6	6	6	6	6	6	6	5	6	4	6	5	6	6	4	6	6	5	5	6	7	5	7	4	1	4	4
1	1	0	0	0	1	0	0	1	0	0	7	7	7	7	7	7	7	7	7	7	7	7	7	7	7	7	7	7	7	7	7	7	7	7	7	7	7	7	7	7	7	7	7	7	7	7	7	7	7
1	0	0	0	0	1	0	0	0	1	0	6	6	6	6	6	7	7	7	7	7	6	6	6	6	6	6	6	6	6	6	5	6	6	6	5	6	6	6	6	6	6	6	6	6	6	6	6	6	6
1	1	0	0	0	1	0	0	0	0	0	7	7	7	7	7	7	7	7	7	7	7	7	7	7	7	4	4	4	4	4	4	4	4	4	4	4	4	4	4	4	4	4	4	4	4	4	4	4	4
1	1	0	0	0	1	0	0	0	0	0	7	7	7	7	7	7	7	7	7	7	7	7	7	7	7	7	7	7	7	7	7	7	7	7	7	4	5	5	5	5	7	7	7	7	7	1	1	1	1
1	0	0	0	0	0	0	0	0	1	0	7	7	7	7	7	7	7	7	7	7	7	7	7	7	7	7	7	7	7	7	7	7	7	7	7	6	6	6	6	6	6	6	6	6	6	1	1	1	1
1	1	0	0	0	1	0	0	0	0	0	7	7	7	7	7	7	7	7	7	7	7	7	7	7	7	7	7	7	7	7	7	7	7	7	7	7	7	7	7	7	7	7	7	7	7	4	4	4	4
1	1	0	0	0	0	0	0	0	0	0	7	7	7	7	7	7	7	1	7	7	7	7	7	7	7	7	7	7	7	7	6	7	7	7	7	7	4	4	7	4	7	7	7	7	7	1	1	1	1
1	1	0	0	0	1	0	0	0	0	0	7	7	7	7	7	7	7	7	7	7	6	7	6	7	6	6	7	6	7	6	5	7	7	7	6	6	7	6	7	6	7	6	7	6	7	4	4	4	4
1	1	0	0	0	0	0	0	0	0	0	7	6	7	7	7	7	7	7	7	7	7	7	7	7	7	5	5	5	5	5	5	5	5	5	5	5	5	5	5	5	5	5	5	5	5	6	6	5	5
1	1	0	0	0	0	0	0	0	0	0	6	6	6	6	6	7	7	7	7	7	7	7	7	7	7	7	7	6	7	7	6	6	6	6	6	7	7	7	7	7	6	6	7	7	7	1	1	1	1
1	0	0	0	0	1	0	0	0	0	0	4	4	4	4	4	7	7	7	7	7	1	1	1	1	1	7	7	7	7	7	1	1	1	1	1	4	4	4	4	4	7	7	7	7	7	1	1	1	1
1	1	0	0	0	0	0	0	0	0	0	7	7	7	7	7	7	7	7	7	7	7	7	7	7	7	7	7	7	7	7	7	7	7	7	7	7	7	7	7	7	7	7	7	7	7	7	7	7	7
1	1	0	0	0	1	0	0	0	0	0	7	7	7	7	7	7	7	7	7	7	7	7	7	7	7	7	7	7	7	7	7	7	7	7	7	7	7	7	7	7	7	7	7	7	7	7	7	7	7
1	1	0	0	0	1	0	0	0	0	0	7	7	7	7	7	7	7	7	7	7	7	7	7	7	7	7	7	7	7	7	7	7	7	7	7	7	7	7	7	7	7	7	7	7	7	4	4	4	4
1	1	0	0	0	1	0	0	0	0	0	7	7	7	7	7	7	7	7	7	7	7	7	7	7	7	7	7	7	7	7	7	7	7	7	7	5	5	4	5	5	7	7	7	7	7	2	2	2	2
1	1	0	0	0	0	0	0	0	0	0	7	7	7	7	7	7	7	7	7	7	7	7	7	7	7	7	7	7	7	7	7	7	7	7	7	7	7	7	7	7	7	7	7	7	7	7	7	7	7
1	1	0	0	0	1	0	0	0	0	0	5	5	5	5	5	7	7	7	7	7	6	6	6	6	6	6	6	6	6	6	5	5	5	5	5	5	5	5	5	5	6	6	6	6	6	3	2	5	5
1	1	1	1	1	1	0	0	0	1	0	7	7	7	7	7	7	7	7	7	7	7	7	7	7	7	7	6	6	7	6	7	7	7	7	7	7	7	7	7	7	7	7	7	7	7	1	1	1	1
1	0	0	0	0	0	0	0	0	1	0	7	7	7	7	7	7	7	7	7	7	7	7	7	7	7	7	7	7	7	7	7	7	7	7	7	7	7	7	7	7	7	7	7	7	7	1	1	1	2
1	1	0	0	0	0	0	0	0	0	0	7	7	7	7	7	7	7	7	7	7	7	7	7	7	7	7	7	7	7	7	7	7	7	7	7	7	7	7	7	7	7	7	7	7	7	7	7	7	7
1	1	0	0	0	1	0	0	0	0	0	7	7	7	7	7	7	7	7	7	7	7	7	7	7	7	7	7	7	7	7	7	7	7	7	7	7	7	7	7	6	7	7	7	7	7	1	1	2	4
1	1	0	0	1	1	0	0	0	0	0	7	7	7	7	7	7	7	7	7	7	7	7	7	7	7	7	7	7	7	7	7	7	7	7	7	7	7	7	7	7	7	7	7	7	7	1	1	1	1
1	1	1	1	0	1	1	0	0	0	0	5	6	6	6	6	7	7	7	7	7	7	7	7	7	7	7	7	7	7	7	5	7	7	7	7	7	7	7	7	7	7	7	7	7	7	4	4	3	3
1	1	0	0	0	1	0	0	0	0	0	7	7	7	7	7	7	7	7	7	7	7	7	7	7	7	7	7	7	7	7	7	7	7	7	7	7	7	7	7	7	7	7	7	7	7	4	4	4	4
1	1	0	0	0	1	0	0	0	0	0	7	7	7	7	7	7	7	7	7	7	7	7	7	7	7	5	5	5	7	7	5	7	7	7	6	4	4	4	2	2	7	7	7	7	7	4	1	2	7
1	1	0	0	0	1	0	0	0	1	0	7	7	7	7	7	7	7	6	6	6	7	7	7	7	7	7	7	7	7	7	7	7	7	7	7	7	7	7	7	7	7	7	7	7	7	1	1	1	1
1	1	0	1	0	0	0	0	0	0	0	7	7	7	7	7	7	7	7	7	7	7	7	7	7	7	6	6	6	6	6	7	7	7	7	7	7	7	7	7	7	7	7	7	7	7	5	4	7	7
1	1	0	0	0	0	0	0	0	0	0	7	7	7	7	7	7	7	7	5	7	7	7	7	7	7	7	7	7	7	7	7	7	7	7	7	7	7	7	7	7	7	7	7	7	7	4	1	1	2
1	1	0	0	0	1	0	1	0	0	0	7	7	7	7	7	7	7	7	7	7	7	7	7	7	7	7	7	7	7	7	7	7	7	7	7	7	7	7	7	7	7	7	7	7	7	1	1	1	1
1	0	0	0	0	1	0	0	0	1	0	2	2	2	2	2	7	7	7	7	7	1	1	1	1	1	7	7	7	7	7	1	1	1	1	1	7	7	7	7	7	7	7	7	7	7	1	1	1	1
1	1	0	0	1	1	0	0	1	0	0	7	7	7	7	7	7	7	7	7	7	7	7	7	7	7	7	7	7	7	7	7	7	7	7	7	7	7	7	7	7	7	7	7	7	7	1	1	1	1
1	1	0	0	0	1	0	0	0	1	0	7	7	7	7	7	7	7	7	7	7	7	7	7	7	7	7	7	7	7	7	7	7	7	7	7	7	7	7	7	7	7	7	7	7	7	3	2	2	2
1	1	0	0	0	1	0	0	1	0	0	7	7	7	7	7	7	7	7	7	7	7	7	7	7	7	6	7	6	7	7	6	6	7	7	6	5	7	6	7	5	6	7	7	7	6	6	6	7	7
1	0	0	0	0	0	0	0	0	1	0	7	7	7	7	7	7	7	7	7	7	7	7	7	7	7	6	6	6	6	6	6	6	6	6	6	6	6	6	6	6	6	6	6	6	6	5	5	4	4
1	0	0	0	0	1	0	0	0	0	0	7	7	7	7	7	7	7	3	7	7	6	6	6	6	6	6	6	6	6	6	6	6	6	6	6	6	6	6	6	6	5	5	5	5	5	2	2	2	2
1	1	0	1	0	1	0	0	0	1	0	7	7	7	7	7	7	7	7	7	7	7	7	7	7	7	7	7	7	7	7	7	7	7	7	7	7	7	7	7	7	7	7	7	7	7	1	1	1	1
1	1	0	0	0	1	0	0	0	1	0	7	7	7	7	7	7	7	7	7	7	7	7	7	7	7	7	7	7	7	7	5	5	7	7	5	5	4	4	4	4	6	6	6	6	6	1	1	1	1
1	1	0	0	1	0	0	0	0	0	0	7	7	7	7	7	7	7	7	7	7	6	6	6	6	5	6	5	5	5	5	6	6	6	6	5	6	6	6	6	6	5	5	5	5	5	3	3	2	3
1	1	0	0	1	1	0	1	1	0	0	7	7	7	7	7	7	7	7	7	7	7	6	5	7	7	7	7	7	7	7	4	4	7	7	7	7	7	7	7	7	7	7	7	7	7	2	2	2	2
1	1	0	0	0	1	0	0	0	1	0	7	7	7	7	7	7	7	7	7	7	7	7	7	7	7	7	7	7	7	7	7	7	7	7	7	7	7	7	7	7	7	7	7	7	7	1	1	1	1
1	1	0	1	0	1	0	0	0	0	0	7	7	7	7	7	7	7	7	7	7	7	7	7	7	7	7	7	7	7	7	5	7	7	7	7	7	7	7	7	7	7	7	7	7	7	2	2	2	1
1	1	0	0	0	1	0	0	0	0	0	7	7	7	7	7	7	7	5	5	6	7	7	7	7	7	7	7	7	7	7	7	7	7	7	7	7	7	7	7	7	7	7	7	7	7	1	2	2	5
1	1	0	0	0	0	0	0	0	0	0	7	7	7	7	7	7	7	7	7	7	7	7	7	7	7	7	6	6	6	6	6	7	7	7	6	6	6	6	6	6	7	7	7	7	7	3	4	5	4
1	1	0	1	1	1	0	0	0	0	0	7	7	7	7	7	7	7	7	7	7	7	7	7	7	7	7	7	7	7	7	7	7	7	7	7	7	7	7	7	7	7	7	7	7	7	1	1	1	1
1	0	0	0	0	0	0	0	0	1	0	4	4	4	4	4	7	7	7	7	7	4	4	4	4	4	4	6	6	6	6	4	4	4	4	4	4	4	4	4	4	4	4	4	4	4	4	4	4	4
1	1	0	0	0	1	0	0	1	0	0	7	7	7	7	7	7	7	7	7	7	7	7	7	7	7	7	7	7	7	7	7	7	7	7	7	7	7	7	7	7	7	7	7	7	7	1	1	1	1
1	1	0	1	0	1	0	0	0	0	0	7	7	7	7	7	7	7	3	7	7	7	7	7	7	7	7	7	7	7	7	6	7	7	7	6	7	7	7	7	7	7	7	7	7	7	1	1	1	1
1	1	0	0	0	0	0	0	0	0	0	7	7	7	7	7	7	7	7	7	7	7	7	7	7	7	7	7	7	7	7	7	7	7	7	7	4	4	4	6	6	7	7	7	7	7	1	1	1	1
1	1	0	0	0	1	0	0	0	0	0	7	7	7	7	7	7	7	7	7	7	7	7	7	7	7	7	7	7	7	7	7	7	7	7	7	7	7	7	7	7	7	7	7	7	7	4	4	4	4
1	1	1	1	0	1	0	0	0	1	0	7	7	7	7	7	7	7	7	7	7	7	7	7	7	7	7	7	7	7	7	7	7	7	7	7	7	7	7	7	7	7	7	6	7	7	4	4	1	1
1	1	0	0	0	1	0	0	0	0	0	7	7	7	7	7	7	7	7	7	7	7	7	7	7	7	7	7	7	7	7	7	7	7	7	7	7	7	7	7	7	7	7	7	7	7	1	1	1	1
1	1	0	0	0	1	0	0	0	0	0	7	7	7	7	7	7	7	7	7	7	7	7	7	7	7	7	7	7	7	7	7	7	7	7	7	7	7	7	7	7	7	7	7	7	7	3	4	2	2
1	1	0	1	0	1	0	0	0	0	0	7	7	7	7	7	7	7	7	7	7	7	7	7	7	7	7	7	7	7	7	7	7	7	7	7	7	7	7	7	7	7	7	7	7	7	1	1	2	5
1	0	0	0	0	0	0	0	0	1	0	7	7	7	7	7	7	7	7	7	7	7	7	7	7	7	7	7	7	7	7	7	7	7	7	7	4	4	4	4	4	4	4	4	4	4	2	2	2	2
1	1	0	0	0	1	0	0	1	0	0	7	7	7	7	7	7	7	7	7	7	7	7	7	7	7	7	7	7	7	7	6	7	7	7	7	5	5	5	6	5	7	7	7	7	7	1	1	2	1
1	1	0	0	0	0	0	0	0	0	0	7	7	7	7	7	7	7	7	7	7	7	7	7	7	7	7	7	7	7	7	7	7	7	7	7	7	7	7	7	7	7	7	7	7	7	6	6	5	7
1	0	1	0	0	1	0	0	0	0	0	7	7	7	7	7	7	7	7	7	7	7	7	7	7	7	7	7	7	7	7	7	7	7	7	7	7	7	7	7	7	7	7	7	7	7	1	1	1	1
1	1	0	0	0	1	0	0	0	0	0	7	6	6	7	7	7	7	7	7	7	7	6	6	7	7	7	7	6	6	7	6	7	7	7	6	6	6	7	7	6	7	6	7	7	7	1	1	1	1
1	1	0	0	0	1	0	0	0	0	0	7	7	7	7	7	7	7	5	7	7	7	7	7	7	7	5	5	4	5	4	1	6	7	7	6	3	5	5	6	5	7	7	5	5	5	3	4	5	3
1	1	0	0	1	0	0	0	1	0	0	7	7	7	7	7	7	7	7	7	7	7	7	7	7	6	7	7	7	7	7	4	7	7	7	4	5	5	5	5	5	7	7	7	7	7	3	3	3	3
1	1	0	1	1	1	1	0	0	0	0	1	1	7	7	7	7	7	7	7	7	7	7	7	7	7	7	7	7	7	7	7	7	7	7	7	7	7	7	7	7	7	7	7	7	7	2	4	3	4
1	1	0	1	0	1	0	0	1	0	0	6	6	6	6	7	7	7	7	7	7	7	7	7	7	7	6	6	6	7	7	5	7	7	7	6	6	6	6	6	6	6	6	6	6	6	4	2	3	2
1	1	0	0	0	0	0	0	0	0	0	7	7	7	7	7	7	7	7	7	7	7	7	7	7	7	7	7	7	7	7	7	7	7	7	7	7	7	7	7	7	7	7	7	7	7	7	7	7	7
1	1	0	0	0	1	0	1	1	1	0	4	4	4	4	4	7	7	7	7	7	4	5	5	5	6	7	7	7	7	7	4	4	4	5	4	4	4	4	7	7	7	7	7	7	7	1	1	1	1
1	1	0	0	0	1	0	0	0	0	0	7	7	7	7	7	7	7	7	7	7	7	7	7	7	7	7	7	7	7	7	7	7	7	7	7	7	7	6	7	7	7	6	7	7	6	1	1	2	2
1	1	0	0	0	1	0	0	0	0	0	7	7	7	7	7	7	7	4	7	5	7	7	7	7	7	7	7	7	7	7	6	7	7	7	6	6	6	6	6	5	7	7	7	7	7	1	1	1	1
1	0	0	0	0	1	0	0	0	1	0	7	7	7	7	7	7	7	7	7	7	7	7	7	7	7	7	7	7	7	7	7	7	7	7	7	7	7	7	7	7	7	7	7	7	7	7	7	7	7
1	0	0	0	0	1	0	0	0	1	0	4	4	4	4	4	7	7	7	7	7	7	7	7	7	7	7	7	7	7	7	7	7	7	7	7	7	7	7	7	7	7	7	7	7	7	7	7	7	7
1	1	0	0	1	1	1	0	0	0	0	4	4	4	7	4	7	7	7	7	7	7	7	7	7	7	7	7	7	7	7	4	7	7	7	7	4	4	4	7	4	7	7	7	7	7	4	4	4	4
1	1	0	0	0	1	1	0	1	0	0	7	7	7	7	7	7	7	7	7	7	7	7	7	7	7	7	7	7	7	7	7	7	7	7	7	7	7	7	7	7	7	7	7	7	7	7	7	7	7
1	0	0	0	0	1	0	0	0	0	0	7	7	7	7	7	7	7	7	7	7	7	7	7	7	7	7	7	7	7	7	7	7	7	7	7	7	7	7	7	7	7	7	7	7	7	1	4	4	7
1	1	0	1	1	1	1	0	0	0	0	7	7	7	7	7	7	7	7	7	7	7	7	7	7	7	7	7	7	7	7	7	7	7	7	7	7	7	7	7	7	7	7	7	7	7	1	1	1	1
1	0	0	0	0	1	0	0	0	0	0	4	4	4	4	4	7	7	4	4	4	5	5	5	5	5	4	4	4	4	4	4	4	4	4	4	4	4	4	4	4	6	6	6	6	6	4	4	1	1
1	1	0	0	0	1	0	1	1	0	0	7	7	7	7	7	7	7	7	7	7	7	7	7	7	7	7	7	7	7	7	5	5	7	7	7	6	5	5	6	6	7	7	7	7	7	1	1	1	2
1	1	0	0	0	1	0	0	0	1	0	7	7	7	7	7	7	7	7	7	7	7	7	7	7	7	7	7	7	7	7	7	7	7	7	7	7	7	7	7	7	7	7	7	7	7	1	1	1	1
1	0	0	0	0	1	0	0	0	0	0	7	7	7	7	7	7	7	6	6	5	7	7	7	7	7	7	7	7	7	7	6	7	7	7	7	7	6	6	6	7	6	7	7	7	7	3	5	6	5
1	1	0	0	0	1	0	0	1	1	0	5	5	5	5	5	7	7	5	6	6	6	6	6	6	6	6	6	6	6	6	6	6	6	6	6	6	5	4	5	5	7	7	7	7	7	3	2	3	3
1	1	0	0	0	1	0	0	0	1	0	4	4	4	4	4	7	7	7	7	7	4	4	4	7	7	7	7	7	7	7	4	7	7	7	7	7	7	7	7	7	7	7	7	7	7	1	1	1	1
1	1	0	0	0	0	0	0	0	0	0	7	7	7	7	7	7	7	7	7	7	7	7	7	7	7	7	7	7	7	7	7	7	7	7	7	7	7	7	7	7	7	7	7	7	7	7	7	7	7
1	1	0	0	1	0	0	0	0	1	0	5	6	6	7	6	7	7	5	4	4	6	6	6	6	6	6	5	4	5	4	6	6	6	6	5	6	6	6	6	6	6	6	6	6	6	1	1	1	2
1	1	0	0	1	1	0	0	0	0	0	7	7	7	7	7	7	7	7	7	7	7	7	7	7	7	7	7	7	7	7	7	7	7	7	7	6	6	6	7	6	7	7	7	7	7	2	2	2	2
1	0	0	0	0	1	0	0	0	1	0	7	7	7	5	5	7	7	4	7	7	7	7	7	7	7	7	5	5	5	5	4	4	7	7	5	5	7	4	4	4	4	4	4	4	4	1	1	1	1
1	1	0	0	0	0	0	0	0	1	0	7	7	7	7	7	7	7	6	7	7	6	6	7	6	6	7	7	7	7	7	4	6	6	6	6	7	7	6	6	7	7	7	7	7	7	1	1	1	2
1	0	0	0	0	1	0	0	0	0	0	6	6	6	6	6	7	7	7	7	7	7	7	7	7	7	7	7	7	7	7	7	7	7	7	7	7	7	7	7	7	7	7	7	7	7	2	1	1	1
1	1	0	0	0	1	0	0	0	0	0	7	7	7	7	7	7	7	7	7	7	7	7	7	7	7	7	7	7	7	7	6	7	7	7	7	4	4	4	6	6	7	7	7	7	7	1	1	1	1
1	0	0	0	0	1	0	0	0	0	0	1	1	5	6	6	7	7	7	7	7	4	3	4	7	7	7	7	7	7	7	4	6	7	7	7	7	6	6	6	5	7	7	7	7	7	1	1	1	5
1	1	1	0	0	1	0	0	0	1	0	7	7	7	7	7	7	7	7	7	7	7	7	7	7	7	7	7	7	7	7	7	7	7	7	7	4	4	3	2	2	7	7	7	7	7	1	1	4	5
1	1	0	0	0	1	0	0	0	0	0	6	6	5	5	6	7	7	6	7	7	5	5	6	4	5	7	6	6	6	6	5	6	5	5	5	3	4	4	5	4	6	6	5	5	6	1	1	1	1
1	1	0	0	0	1	0	0	0	0	0	7	7	7	7	7	7	7	6	7	6	7	7	7	7	7	7	7	7	7	7	5	7	7	7	6	7	7	7	7	7	7	7	7	7	7	1	1	1	1
1	1	0	1	1	1	0	0	1	0	0	6	6	6	6	6	7	7	7	7	7	6	6	6	6	6	5	5	5	5	5	5	5	6	5	5	4	4	4	4	4	5	5	5	5	5	3	2	2	2
1	1	0	0	0	1	0	0	0	1	0	4	4	4	4	4	7	7	7	7	7	7	7	7	7	7	7	7	7	7	7	7	7	7	4	4	5	5	5	6	6	7	7	7	7	7	1	1	1	1
1	0	0	0	0	0	0	0	0	1	0	7	7	7	7	7	7	7	7	7	7	7	7	7	7	7	7	7	7	7	7	7	7	7	7	7	7	7	7	7	7	7	7	7	7	7	1	1	1	1
1	1	0	0	0	1	0	0	0	0	0	4	4	4	4	4	7	7	7	7	7	7	7	7	7	7	7	7	7	7	7	7	7	7	7	7	7	7	7	7	7	7	7	7	7	7	2	1	1	1
1	1	0	0	0	0	0	0	0	0	0	7	7	7	7	7	7	7	7	7	7	7	7	7	7	7	7	7	7	7	7	7	7	7	7	7	1	1	1	7	7	7	7	7	7	7	4	4	4	4
1	1	0	0	1	1	1	1	0	0	0	7	7	7	7	7	7	7	7	7	7	7	7	7	7	7	7	7	7	7	7	7	7	7	7	7	7	7	7	7	7	7	7	7	7	7	7	7	7	7
1	1	0	0	0	1	0	0	0	0	0	7	7	7	7	7	7	7	1	7	7	7	7	7	7	7	7	7	7	7	7	7	7	7	7	7	7	7	7	7	7	7	7	7	7	7	7	7	7	7
1	1	0	0	0	1	0	0	0	0	0	5	5	6	5	5	7	7	7	7	6	6	5	5	6	6	7	7	6	6	6	4	5	5	5	4	4	4	3	4	4	7	7	6	6	7	3	2	4	2
1	0	0	0	0	1	0	0	0	1	0	6	6	6	6	6	7	7	7	7	7	7	7	7	7	7	7	7	7	7	7	6	7	7	7	7	6	6	6	6	6	7	7	7	7	7	4	2	2	2
1	0	0	0	0	1	0	0	0	0	0	7	7	7	7	7	7	7	7	7	7	7	7	7	7	7	7	7	7	7	7	7	7	7	7	7	7	7	7	7	7	7	7	7	7	7	1	1	1	1
1	1	0	0	1	1	0	0	0	1	0	7	7	7	7	7	7	7	7	7	7	7	7	7	7	7	7	7	7	7	7	7	7	7	7	7	7	7	7	7	7	7	7	7	7	7	1	1	1	1
1	1	0	0	0	1	0	0	0	0	0	4	4	4	5	6	7	7	7	7	7	4	6	5	7	7	4	4	5	7	7	4	4	7	7	7	6	6	4	6	6	5	5	5	5	5	4	1	1	2
1	0	0	0	0	0	0	0	0	1	0	4	4	4	4	4	7	7	7	7	7	7	7	7	7	7	6	6	6	6	6	4	5	7	7	5	3	3	3	3	3	4	4	4	4	4	4	5	1	4
1	0	0	0	0	0	0	0	0	1	0	3	2	2	3	2	7	7	7	6	6	4	4	3	4	5	6	4	5	6	5	4	4	4	4	4	4	4	4	5	4	7	7	5	6	6	2	3	4	4
1	0	0	0	0	0	0	0	0	1	0	4	4	4	4	4	7	7	7	7	7	2	2	7	7	7	7	7	7	7	7	2	2	7	5	5	6	6	5	7	5	7	7	7	7	7	1	1	1	1
1	0	0	0	0	1	0	0	0	0	0	5	5	5	5	5	7	7	7	7	7	5	5	5	7	7	7	7	7	7	7	5	4	6	5	5	7	7	7	5	3	7	7	7	7	7	3	3	3	3
1	1	0	0	0	1	0	0	0	0	0	7	7	7	7	7	7	7	7	7	7	7	7	7	7	7	4	4	4	4	4	7	7	7	7	6	1	1	1	4	4	5	5	5	5	5	1	1	1	2
1	1	0	0	0	1	0	0	0	0	0	7	7	7	7	7	7	7	7	7	7	7	7	7	7	7	7	7	7	7	7	7	7	7	7	7	7	7	7	7	7	7	7	7	7	7	2	2	1	1
1	1	1	1	1	1	0	0	0	0	0	7	7	7	7	7	7	7	7	7	7	7	7	7	7	7	7	7	7	7	7	7	7	7	7	7	1	4	1	7	4	7	7	7	7	7	1	1	1	4
1	0	0	0	0	1	0	0	0	0	0	6	6	4	7	7	7	7	7	7	7	5	7	6	6	6	3	3	3	3	3	6	5	6	6	5	6	7	7	6	6	7	6	6	6	6	4	6	4	6
1	0	0	0	0	0	0	1	0	0	0	7	7	7	7	7	7	7	7	7	7	7	7	7	7	7	7	7	7	7	7	7	7	7	7	7	7	7	7	7	7	7	7	7	7	7	7	7	7	7
1	1	0	0	1	1	0	0	0	0	0	6	6	6	6	6	7	7	7	7	7	7	7	7	7	7	7	7	7	7	7	7	7	7	7	7	7	7	7	7	7	7	7	7	7	7	1	1	1	1
1	1	0	0	0	1	0	0	0	0	0	6	6	6	6	5	7	7	5	6	6	7	7	7	7	7	5	5	5	6	6	5	4	6	6	4	6	5	5	6	4	6	7	7	7	7	2	1	1	4
1	1	0	1	0	0	0	0	0	1	0	7	7	7	7	7	7	7	7	7	7	7	7	7	7	7	7	7	7	7	7	7	7	7	7	7	7	7	7	7	7	7	7	7	7	7	7	7	7	7
1	1	0	0	0	0	0	0	0	1	0	5	5	5	5	5	7	7	7	7	7	6	6	6	4	5	7	5	6	6	6	4	4	5	5	4	5	4	4	5	5	5	5	5	5	5	4	4	4	4
1	1	0	0	0	1	0	0	0	0	0	5	5	5	6	5	7	7	7	7	7	7	7	7	7	7	6	6	5	5	6	7	7	7	7	7	5	5	5	6	5	6	7	7	7	7	2	2	2	4
1	1	0	1	0	1	0	0	1	0	0	7	7	7	7	7	7	7	3	4	3	7	5	6	7	7	6	5	6	6	5	5	6	7	7	7	6	6	4	5	6	7	7	5	6	6	6	4	4	5
1	1	0	0	0	1	1	0	1	0	0	7	7	7	7	7	7	7	7	7	7	7	7	7	7	7	7	7	7	7	7	7	7	7	7	4	7	7	7	7	7	7	7	7	7	7	4	4	4	4
1	1	0	0	0	0	0	0	0	1	0	7	7	7	7	7	7	7	7	7	7	7	7	7	7	7	7	7	7	7	7	7	7	7	7	7	7	7	7	7	7	7	7	7	7	7	2	1	1	1
1	1	0	0	0	1	0	0	0	0	0	7	7	7	7	7	7	7	7	7	7	7	7	7	7	7	7	7	7	7	7	7	7	7	7	7	7	7	7	7	7	7	7	7	7	7	4	4	4	4
1	1	0	0	0	0	0	1	0	1	0	5	5	5	5	5	7	7	7	7	7	5	5	5	5	5	7	7	7	7	7	5	5	5	5	5	6	6	6	6	6	6	6	6	6	6	5	5	3	6
1	1	0	0	0	1	0	0	0	0	0	6	7	7	6	6	7	7	7	7	7	7	7	7	7	7	6	7	7	7	7	5	5	7	7	7	4	4	5	5	5	6	6	6	6	6	3	3	3	3
1	1	0	0	0	1	0	0	0	0	0	7	7	7	7	7	7	7	7	7	6	7	7	7	7	7	7	7	7	7	7	7	7	7	7	7	6	7	4	7	7	7	7	7	7	7	1	1	1	1
1	0	0	0	0	1	0	0	0	1	0	7	7	7	7	7	7	7	6	6	6	7	7	7	7	7	6	6	6	6	6	5	6	6	6	5	6	5	5	5	5	6	6	6	6	6	2	1	2	4
1	1	0	0	0	0	0	0	0	0	0	7	7	7	7	7	7	7	7	7	7	7	7	7	7	7	7	4	7	7	7	3	7	7	7	7	7	7	7	7	7	7	7	7	7	7	3	4	4	4
1	1	0	0	0	0	0	0	0	0	0	5	5	5	5	5	7	7	6	6	6	6	7	7	7	7	7	7	6	6	6	6	6	6	6	6	6	6	6	6	6	7	7	7	7	7	4	4	4	5
1	1	0	0	0	1	0	0	0	0	0	7	7	7	7	7	7	7	7	7	7	7	7	7	7	7	7	7	7	7	7	7	7	7	7	7	7	7	7	7	7	7	7	7	7	7	7	7	7	7
1	1	0	1	1	1	0	0	0	0	0	7	7	7	7	7	7	7	7	7	7	7	7	7	7	7	7	7	7	7	7	7	7	7	7	7	7	7	7	7	7	7	7	7	7	7	1	1	1	1
1	0	0	0	0	1	0	0	0	0	0	6	6	6	6	6	7	7	7	7	7	7	7	7	7	7	7	7	7	7	7	7	7	7	7	7	7	7	7	7	6	7	7	7	7	7	1	1	1	1
[truncated: 2 more columns]
